# Supplementary material for: Increased lethality in influenza and SARS-CoV-2 coinfection is prevented by influenza immunity but not SARS-CoV-2 immunity
Source: Nat Commun. 2021 Oct 5;12:5819. doi: 10.1038/s41467-021-26113-1 (PMC8492774; doi:10.1038/s41467-021-26113-1)
Supplement: Supplementary file 4 — Source Data. [file 41467_2021_26113_MOESM4_ESM.xlsx]

## Sheet: figure 1
			Color coad: black on white= body weight.					Black on yellow= percent of initial weight.
			Figure 1a (d2)
			weight changes			SARS-CoV-2
				IVA i.n.
			n	0	1	2	3	4	5	6	7	8	9	10
			1	20.7	21.5	21.9	21.8	19.2	17.6	17.2	16.3	15.3	dead
			2	21.1	21.4	21.7	21.5	18.6	17	16	dead
			3	19.6	20.1	20.4	19.7	17.2	15.9	15.8	14.7	14	dead
			4	22.5	22.3	23.3	22.1	19.9	18.1	17.4	16.4	dead
			5	23.1	23.4	24.3	22.8	20.4	19	17.7	16.7	dead
			6	20.7	20.8	21.3	19.6	17.7	16.7	15.8	15.2	14.6	13.4	dead
			7	21.7	22	21.9	21.9	20.6	18.8	17.2	16.1	15.8	14.6	dead
			8	22.8	23	23.8	22.8	20.6	19.3	18.2	17.1	16.2	dead
			9	21	21.3	21.2	21	18.7	17.3	16.1	15.2	14.5	dead
			10	23.1	23.4	23.8	22.6	20.5	18.4	17.4	16.4	15.7	dead
			11	23.8	23.8	23	22	21.5	21.1	20.7	18.3	16.9	sac
			1	100	103.865	105.797	105.314	92.7536	85.0242	83.0918	78.744	73.913
			2	100	101.422	102.844	101.896	88.1517	80.5687	75.8294
			3	100	102.551	104.082	100.51	87.7551	81.1224	80.6122	75	71.4286
			4	100	99.1111	103.556	98.2222	88.4444	80.4444	77.3333	72.8889
			5	100	101.299	105.195	98.7013	88.3117	82.2511	76.6234	72.2944
			6	100	100.483	102.899	94.686	85.5072	80.6763	76.3285	73.43	70.5314
			7	100	101.382	100.922	100.922	94.9309	86.6359	79.2627	74.1935	72.8111
			8	100	100.877	104.386	100	90.3509	84.6491	79.8246	75	71.0526
			9	100	101.429	100.952	100	89.0476	82.381	76.6667	72.381
			10	100	101.299	103.03	97.8355	88.7446	79.6537	75.3247	70.9957
			11	100	100	96.6387	92.437	90.3361	88.6555	86.9748	76.8908	71.0084
			weight changes			SARS-CoV-2
			n	0	1	2	3	4	5	6	7	8	9	10	11	12	13	14	17	18	19	20	21	22	23	24	26	27
			1	22.1	21.9	21.9	21.9	22	22.5	21.9	21.4	22	21.8	22.2	21.4	21.9	21.8	22.1	22.6	22.3	22.2	21.9	22.9	22.6	22.5	22.8	22.8	23
			2	20.8	21.5	22.3	21.5	22.4	22.3	22.2	22	21.1	18.1	17.3	dead
			3	21.8	21.8	22.5	21.7	22	21.6	22.2	20.2	17.8	dead
			4	23.5	23.3	24.2	23.1	23.8	23.8	23.5	23.1	23.4	19.3	dead
			5	19.9	20	20.9	21	20.1	20.4	20.9	20.9	21.4	21	21.5	21.3	21.9	21.8	21.3	21.3	21.5	21.9	21.9	22	21.4	21.4	21.8	21.6	22.2
			6	21.2	21.5	22.5	21.6	21.4	20.8	21.2	21.2	21.6	21.4	21.2	21	21.8	22	22.3	21.9	21.8	22.5	22.2	22.7	21.7	21.8	22.3	22.9	22.3
			7	21.8	22.3	22.4	21.7	21.6	22.8	22.6	22	22.2	22.3	22.6	22.1	23.4	22.7	22.7	23	22.8	23.3	23.4	23.7	22.9	23.1	23.1	23.4	23.1
			8	21.6	22	23	22.2	21.7	22	22.1	22	22.6	22.2	22.3	22.1	22.7	22.6	22	22.3	22.4	22.7	23.4	23.8	23.1	22.7	22.1	22.6	22.9
			9	21.9	22.6	22.9	22.4	22.6	23.5	23.4	22.4	22.2	22.4	20	dead
			10	19.2	19.1	19.5	19.8	19.9	19.8	19.6	19.2	19.3	16	dead
			11	21.1	21.4	22	21.6	21.7	22.5	21.6	21.7	21.7	22	22.3	21.7	22.1	22	21.8	22.2	21.7	22.1	22.2	22.4	21.8	21.4	21.7	22	22.1
			12	22	23.7	23.3	21.9	21.8	22.1	22	22.1	22	21.6	22	22.2	22.3	22.4	22.4	22.2	21.9	22.1	22.7	22.7	22.8	22.7	23	22.9	23.8
			13	21.5	21.5	21.5	21.5	21.5	21.5	21.2	21.6	21.4	21.1	20.7	20.7	22.1	21.9	21.2	21.3	21.4	21.5	21.8	21.7	21.5	21.3	22	21.6	22
			1			100	100	100.457	102.74	100	97.7169	100.457	99.5434	101.37	97.7169	100	99.5434	100.913	103.196	101.826	101.37	100	104.566	103.196	102.74	104.11	104.11	105.023
			2			100	96.4126	100.448	100	99.5516	98.6547	94.6188	81.1659	77.5785
			3			100	96.4444	97.7778	96	98.6667	89.7778	79.1111
			4			100	95.4545	98.3471	98.3471	97.1074	95.4545	96.6942	79.7521
			5			100	100.478	96.1722	97.6077	100	100	102.392	100.478	102.871	101.914	104.785	104.306	101.914	101.914	102.871	104.785	104.785	105.263	102.392	102.392	104.306	103.349	106.22
			6			100	96	95.1111	92.4444	94.2222	94.2222	96	95.1111	94.2222	93.3333	96.8889	97.7778	99.1111	97.3333	96.8889	100	98.6667	100.889	96.4444	96.8889	99.1111	101.778	99.1111
			7			100	96.875	96.4286	101.786	100.893	98.2143	99.1071	99.5536	100.893	98.6607	104.464	101.339	101.339	102.679	101.786	104.018	104.464	105.804	102.232	103.125	103.125	104.464	103.125
			8			100	96.5217	94.3478	95.6522	96.087	95.6522	98.2609	96.5217	96.9565	96.087	98.6957	98.2609	95.6522	96.9565	97.3913	98.6957	101.739	103.478	100.435	98.6957	96.087	98.2609	99.5652
			9			100	97.8166	98.69	102.62	102.183	97.8166	96.9432	97.8166	87.3362
			10			100	101.538	102.051	101.538	100.513	98.4615	98.9744	82.0513
			11			100	98.1818	98.6364	102.273	98.1818	98.6364	98.6364	100	101.364	98.6364	100.455	100	99.0909	100.909	98.6364	100.455	100.909	101.818	99.0909	97.2727	98.6364	100	100.455
			12			100	93.9914	93.5622	94.8498	94.4206	94.8498	94.4206	92.7039	94.4206	95.279	95.7082	96.1373	96.1373	95.279	93.9914	94.8498	97.4249	97.4249	97.8541	97.4249	98.7124	98.2833	102.146
			13			100	100	100	100	98.6047	100.465	99.5349	98.1395	96.2791	96.2791	102.791	101.86	98.6047	99.0698	99.5349	100	101.395	100.93	100	99.0698	102.326	100.465	102.326
			weight changes
				IVA i.n.
			n	0	1	2	3	4	5	6	7	8	9	10	11	12	13	14	15	16	17	18	19	20	21	22	23	24	25	26	28	29
			1	18.1	19.1	19.5	18.4	17.1	15.8	14.9	14.3	13.5	13.2	13.6	14.7	16.7	18	18.6	18.2	19.1	19.1	19.1	18.7	19	19.1	20	20.4	19.7	20	20.2	20.9	21
			2	21.2	22	22.7	21.8	21.3	19	17.9	16.6	15.7	14.9	14.6	14.6	15.2	15.7	15.8	17.4	18.8	19.05	19.3	19.6	19.2	19.1	19.8	20	19.6	19.7	19.7	20.8	21
			3	19.8	20.5	21	20.4	20.4	19.5	19	16.9	15.9	15.2	15.2	15.8	18	19.7	20.1	19.6	20.4	20.4	20.4	19.7	20	20.2	21.2	20.3	20.8	21	21.6	21.5	21.7
			4	20.6	21.1	21.6	21	21.5	20.7	19.5	17.7	16.5	15.7	15.3	15.5	16.4	18	19.6	20.9	21.5	21.2	20.9	20.8	21	21.3	20.8	21.1	20.6	20.9	21.5	21.3	21.9
			5	18.9	19.6	20	18.9	19.1	16.7	15.4	14.3	13.9	13.6	13.5	13.2	13.4	14.7	15.3	15.7	15.7	16.8	17.9	17.7	17.6	17.8	18.8	18	17.9	18	18.6	18.5	18.6
			6	24.3	24.1	24.8	24.6	24.4	24	23.8	20.9	19.4	18.4	17.3	16.8	17.5	18.6	20	21.7	23.1	22.95	22.8	22.3	22.8	22.8	23.1	22.9	22.5	23	23.4	23	23.7
			7	23.4	23.5	23.6	23.5	23.8	23.3	21.3	19.7	18.2	18	18.8	20.4	22.1	23.5	23.5	23.1	23.3	23.15	23	22.8	23	22.8	23.5	23.5	22.9	22.6	23	23.5	23.5
			8	20	20	20.9	20.5	21	20.2	20	17.9	16.3	15.4	15.2	15.5	16.7	18.6	19.3	19.9	20.4	20.2	20	20	20.1	20.2	20.6	20.6	20.4	20.9	20.7	21.2	21.7
			9	23.6	23.5	24.4	23.9	23.7	22.5	21.5	19.4	18.2	17.8	18.7	20.3	22	23.3	22.9	23	23.6	23.2	22.8	23	23.1	23.2	23.2	23.1	22.7	22.7	23	23.3	23.3
			10	20	20.5	21.4	20.4	19.8	18.4	17.4	16.1	15.4	14.9	14.4	14.9	15.7	16.7	17.6	18.5	19.6	19.7	19.8	20	20.1	20.1	19.9	20	19.9	20.5	20.5	21.2	21.6
			1	100	105.525	107.735	101.657	94.4751	87.2928	82.3204	79.0055	74.5856	72.9282	75.1381	81.2155	92.2652	99.4475	102.762	100.552	105.525	105.525	105.525	103.315	104.972	105.525	110.497	112.707	108.84	110.497	111.602	115.47	116.022
			2	100	103.774	107.075	102.83	100.472	89.6226	84.434	78.3019	74.0566	70.283	68.8679	68.8679	71.6981	74.0566	74.5283	82.0755	88.6792	89.8585	91.0377	92.4528	90.566	90.0943	93.3962	94.3396	92.4528	92.9245	92.9245	98.1132	99.0566
			3	100	103.535	106.061	103.03	103.03	98.4848	95.9596	85.3535	80.303	76.7677	76.7677	79.798	90.9091	99.4949	101.515	98.9899	103.03	103.03	103.03	99.4949	101.01	102.02	107.071	102.525	105.051	106.061	109.091	108.586	109.596
			4	100	102.427	104.854	101.942	104.369	100.485	94.6602	85.9223	80.0971	76.2136	74.2718	75.2427	79.6117	87.3786	95.1456	101.456	104.369	102.913	101.456	100.971	101.942	103.398	100.971	102.427	100	101.456	104.369	103.398	106.311
			5	100	103.704	105.82	100	101.058	88.3598	81.4815	75.6614	73.545	71.9577	71.4286	69.8413	70.8995	77.7778	80.9524	83.0688	83.0688	88.8889	94.709	93.6508	93.1217	94.1799	99.4709	95.2381	94.709	95.2381	98.4127	97.8836	98.4127
			6	100	99.177	102.058	101.235	100.412	98.7654	97.9424	86.0082	79.8354	75.7202	71.1934	69.1358	72.0165	76.5432	82.3045	89.3004	95.0617	94.4444	93.8272	91.7695	93.8272	93.8272	95.0617	94.2387	92.5926	94.6502	96.2963	94.6502	97.5309
			7	100	100.427	100.855	100.427	101.709	99.5726	91.0256	84.188	77.7778	76.9231	80.3419	87.1795	94.4444	100.427	100.427	98.7179	99.5726	98.9316	98.2906	97.4359	98.2906	97.4359	100.427	100.427	97.8632	96.5812	98.2906	100.427	100.427
			8	100	100	104.5	102.5	105	101	100	89.5	81.5	77	76	77.5	83.5	93	96.5	99.5	102	101	100	100	100.5	101	103	103	102	104.5	103.5	106	108.5
			9	100	99.5763	103.39	101.271	100.424	95.339	91.1017	82.2034	77.1186	75.4237	79.2373	86.0169	93.2203	98.7288	97.0339	97.4576	100	98.3051	96.6102	97.4576	97.8814	98.3051	98.3051	97.8814	96.1864	96.1864	97.4576	98.7288	98.7288
			10	100	102.5	107	102	99	92	87	80.5	77	74.5	72	74.5	78.5	83.5	88	92.5	98	98.5	99	100	100.5	100.5	99.5	100	99.5	102.5	102.5	106	108
			Figure 1b (d5)
			weight changes	PR8 i.n.
			n	0	1	2	3	4	5	6	7	8	9	10	11	12	13	14	16	17	18	19	20	22
			1	19.3	19.2	19.5	19.8	20.1	20.4	19.9	16.7	16.9	18.3	19.7	21	20.2	20.9	20.3	21.1	20	21.2	21.4	21.2	21.9
			2	17.1	17.4	18	18.4	17.3	17.2	16.4	14.8	13.8	13.5	14.2	16.3	17.8	19.1	19.2	19.4	18.7	18.7	18.9	19.1	19
			3	17.8	17.8	18.1	18.1	17.2	17.4	17	14.8	13.8	13.6	14.1	15.9	17	18.4	18.8	18.9	19	18.7	19.2	18.6	19.2
			4	20.4	20.4	20.2	20.6	20.2	20.4	19.7	17.1	16	16.9	18.8	20.8	20.6	21	21.3	21.6	21.3	21.3	21.6	22	21.9
			5	17.9	18.1	18.2	18.6	18.4	18.6	17.7	15.5	14.4	14.5	15.8	17.8	18.6	19.4	18.9	19.1	19.3	19.3	19	19.4	19.4
			6	19.8	19.9	20.3	20.6	19.9	19.3	19.3	17	15.7	16.8	19.4	21.1	20	20.6	20.7	20.8	20.7	21	21.4	21.3	21.6
			7	18.5	18.2	18.4	18.3	18.4	18	18	16.1	14.5	15.2	16.8	18.4	18.3	18.7	18.8	19.2	18.7	18.6	18.6	19.3	19.1
			8	18.4	18.2	18.6	19	18.5	18.2	17.6	15.8	14.4	14.3	15.5	17.6	18.3	19.7	19.4	19.7	19.4	19.3	19.6	20.2	20
			9	18	17.7	18	18.2	17.7	17.3	16	14.5	13.5	13	13.1	14.5	15.9	17.7	18.2	18.4	18.5	18.3	18.8	19	18.9
			1	100	99.4819	101.036	102.591	104.145	105.699	103.109	86.5285	87.5648	94.8187	102.073	108.808	104.663	108.29	105.181	109.326	103.627	109.845	110.881	109.845	113.472
			2	100	101.754	105.263	107.602	101.17	100.585	95.9064	86.5497	80.7018	78.9474	83.0409	95.3216	104.094	111.696	112.281	113.45	109.357	109.357	110.526	111.696	111.111
			3	100	100	101.685	101.685	96.6292	97.7528	95.5056	83.1461	77.5281	76.4045	79.2135	89.3258	95.5056	103.371	105.618	106.18	106.742	105.056	107.865	104.494	107.865
			4	100	100	99.0196	100.98	99.0196	100	96.5686	83.8235	78.4314	82.8431	92.1569	101.961	100.98	102.941	104.412	105.882	104.412	104.412	105.882	107.843	107.353
			5	100	101.117	101.676	103.911	102.793	103.911	98.8827	86.5922	80.4469	81.0056	88.2682	99.4413	103.911	108.38	105.587	106.704	107.821	107.821	106.145	108.38	108.38
			6	100	100.505	102.525	104.04	100.505	97.4747	97.4747	85.8586	79.2929	84.8485	97.9798	106.566	101.01	104.04	104.545	105.051	104.545	106.061	108.081	107.576	109.091
			7	100	98.3784	99.4595	98.9189	99.4595	97.2973	97.2973	87.027	78.3784	82.1622	90.8108	99.4595	98.9189	101.081	101.622	103.784	101.081	100.541	100.541	104.324	103.243
			8	100	98.913	101.087	103.261	100.543	98.913	95.6522	85.8696	78.2609	77.7174	84.2391	95.6522	99.4565	107.065	105.435	107.065	105.435	104.891	106.522	109.783	108.696
			9	100	98.3333	100	101.111	98.3333	96.1111	88.8889	80.5556	75	72.2222	72.7778	80.5556	88.3333	98.3333	101.111	102.222	102.778	101.667	104.444	105.556	105
			weight changes	SARS-CoV-2
			n	0	1	2	3	4	5	6	7	8	9	10	11	12	13	14	15	16	17
			1	16.7	16.1	15.8	17	17	17	17	17.3	17.75	18.2	18	18.5	18.3	18.3	19	19.4	19.1	19.8
			2	20.3	19.8	19.9	20.7	21.3	21	19.8	20.8	21	21.6	21.5	21.4	21.2	21.4	22	22.7	22.3	21.6
			3	17.7	16.4	17.1	17.6	17.8	18.3	17.4	17.9	18.2	18.3	18.8	18.7	18.3	18.6	18.5	19.4	19.7	19.9
			4	17.2	17.1	17.2	17.7	17.4	17.8	14.6	dead
			5	18.3	17.9	18.2	18.1	18	18.3	17.7	18	16.3	14.6	sac
			6	20.3	20	20.3	20.9	20.4	20.2	17.7	16.1	dead
			7	18.2	18.2	18.5	18.2	18.1	18.3	18.3	19.2	19.4	19.6	18.8	19.1	19.2	19.5	19.7	19.4	19.4	20
			8	19.9	19.3	19.5	19.7	19.6	19.8	19.9	19.8	20.1	20.5	20.5	20.7	20.5	20.5	20.5	21.5	21.8	21.4
			9	17.3	18.2	17.8	17.1	17.4	17.7	17.5	15.7	dead
			10	16.3	15.9	15.9	16.7	16.5	16.7	16.5	16.9	17.2	17.5	16.8	17	17.2	17	17.5	17.5	17.3	17.4
			11	17.6	17.1	17.7	18	17.9	16.5	15.8	sac
			12	18.9	18.4	18.2	18.8	19.5	19	19	19.2	18.1	17.3	dead
			13	18.6	18.3	18.5	18.2	18.5	18.9	18.7	18.4	19.4	19.9	19.2	20.1	19.7	19.2	19.7	19.6	19.3	19.3
			14	19	18.3	18.4	18.6	19.1	19.4	18.6	19.1	19.2	19.4	19.5	19	19.1	19.6	19.7	20	19.9	20.1
			1	100	96.4072	94.6108	101.796	101.796	101.796	101.796	103.593	106.287	108.982	107.784	110.778	109.581	109.581	113.772	116.168	114.371	118.563
			2	100	97.5369	98.0296	101.97	104.926	103.448	97.5369	102.463	103.448	106.404	105.911	105.419	104.433	105.419	108.374	111.823	109.852	106.404
			3	100	92.6554	96.6102	99.435	100.565	103.39	98.3051	101.13	102.825	103.39	106.215	105.65	103.39	105.085	104.52	109.605	111.299	112.429
			4	100	99.4186	100	102.907	101.163	103.488	84.8837
			5	100	97.8142	99.4536	98.9071	98.3607	100	96.7213	98.3607	89.071	79.7814
			6	100	98.5222	100	102.956	100.493	99.5074	87.1921	79.3103
			7	100	100	101.648	100	99.4505	100.549	100.549	105.495	106.593	107.692	103.297	104.945	105.495	107.143	108.242	106.593	106.593	109.89
			8	100	96.9849	97.9899	98.995	98.4925	99.4975	100	99.4975	101.005	103.015	103.015	104.02	103.015	103.015	103.015	108.04	109.548	107.538
			9	100	105.202	102.89	98.8439	100.578	102.312	101.156	90.7514
			10	100	97.546	97.546	102.454	101.227	102.454	101.227	103.681	105.521	107.362	103.067	104.294	105.521	104.294	107.362	107.362	106.135	106.748
			11	100	97.1591	100.568	102.273	101.705	93.75	89.7727
			12	100	97.3545	96.2963	99.4709	103.175	100.529	100.529	101.587	95.7672	91.5344
			13	100	98.3871	99.4624	97.8495	99.4624	101.613	100.538	98.9247	104.301	106.989	103.226	108.065	105.914	103.226	105.914	105.376	103.763	103.763
			14	100	96.3158	96.8421	97.8947	100.526	102.105	97.8947	100.526	101.053	102.105	102.632	100	100.526	103.158	103.684	105.263	104.737	105.789
			weight changes
				PR8 i.n.					SARS-CoV-2
			n	0	1	2	3	4	5	6	7	8	9	10	11	12	14	15	16	17	18	19	20	21	22
			1	18.9	18.8	19.3	18.8	18.7	19.2	18.9	18.9	18.6	16.4	15.3	14.3	14.3	16.5	17.7	19.2	19	19	20.1	20.2	19.8	19.8	1
			2	18	17.9	18.5	17.5	17.5	18.2	18	16.3	15.2	13.8	dead												2
			3	19.2	19.5	19.5	18.7	18.7	18.5	16.3	15.2	14.7	13.3	dead												3
			4	17.7	17.5	18.1	17.3	16.9	16.3	15.2	13.6	12.9	12.2	12.5	14.5	15	17.9	18.1	18.5	18.5	18	18.2	18.7	18.9	19.3	4
			5	19	19	19.2	18.4	17.6	16.8	17	15.1	14	14	13.5	dead											5
			6	19.4	18.5	19	18.3	18.5	18.8	18.4	16.7	15.4	14.4	13.5	dead											6
			7	18.3	18.5	18.8	18.1	18.2	17.8	16.6	14.8	14.2	13.1	12.8	12.2	dead										7
			8	18.9	18.8	19.4	18.6	19	18.8	17.1	15.4	14.5	13.6	12.9	13.4	dead										8
			9	18.5	19	19.6	18.3	18.5	17	16.7	14.8	13.9	13.3	12.9	12.8	12.8	13.7	14	14.5	14.1	14.1	14	14.3	14.6	14.9	9
			10	18	17.7	18.1	17.8	17.8	17.9	17	15.4	14.3	14.1	14.9	16.4	17.6	16.5	15.2	13.8	dead						10
			1	100	99.4709	102.116	99.4709	98.9418	101.587	100	100	98.4127	86.7725	80.9524	75.6614	75.6614	87.3016	93.6508	101.587	100.529	100.529	106.349	106.878	104.762	104.762	1
			2	100	99.4444	102.778	97.2222	97.2222	101.111	100	90.5556	84.4444	76.6667													2
			3	100	101.562	101.562	97.3958	97.3958	96.3542	84.8958	79.1667	76.5625	69.2708													3
			4	100	98.8701	102.26	97.7401	95.4802	92.0904	85.8757	76.8362	72.8814	68.9266	70.6215	81.9209	84.7458	101.13	102.26	104.52	104.52	101.695	102.825	105.65	106.78	109.04	4
			5	100	100	101.053	96.8421	92.6316	88.4211	89.4737	79.4737	73.6842	73.6842	71.0526												5
			6	100	95.3608	97.9381	94.3299	95.3608	96.9072	94.8454	86.0825	79.3814	74.2268	69.5876												6
			7	100	101.093	102.732	98.9071	99.4536	97.2678	90.7104	80.8743	77.5956	71.5847	69.9454	66.6667											7
			8	100	99.4709	102.646	98.4127	100.529	99.4709	90.4762	81.4815	76.7196	71.9577	68.254	70.8995											8
			9	100	102.703	105.946	98.9189	100	91.8919	90.2703	80	75.1351	71.8919	69.7297	69.1892	69.1892	74.0541	75.6757	78.3784	76.2162	76.2162	75.6757	77.2973	78.9189	80.5405	9
			10	100	98.3333	100.556	98.8889	98.8889	99.4444	94.4444	85.5556	79.4444	78.3333	82.7778	91.1111	97.7778	91.6667	84.4444	76.6667							10
			Figure 1c (d8)
												SARS-CoV-2
				IVA i.n.
			n	0	1	2	3	4	5	6	7	8	9	10	11	12	13	14	15	17	18	19	20	21	22	23	24	25
			1	17.2	17.5	17.4	17.2	17.3	15.8	14.1	13.2	13	13	14	15.8	16.6	17.3	17.6	18.3	19.2	18.7	18.8	19.4	19.3	20.1	20.5	19.9	20.1
			2	18	17.5	17.6	17.7	16.8	16.1	14.5	13.6	12.9	13	14	16.1	17.2	17.7	18.4	18.7	18.9	18.7	19.2	18.7	18.7	19.3	19.9	19.5	19.5
			3	17.7	17.8	17.6	17.4	17.5	17.1	15.6	14.4	14	14.6	16.4	17.8	18.4	18.9	19.2	19.6	19.3	18.9	19.6	20	19.5	19.8	20.4	20.4	20.9
			4	14.9	14.9	14.5	14	14	12.9	11.8	11.2	10.6	10.4	10.7	11.4	12.6	13.6	11.1	dead
			5	16.6	16.9	16.9	16.9	16.7	16.2	14.4	13.5	12.5	12	12	12.8	14.7	16	15.6	14.7	12.8	sac
			6	18.2	18.1	18.1	17.9	17.3	16.4	14.9	14.1	13.9	14.6	16.3	18	19.3	19.3	17	16	15.1	sac
			7	17.2	17.1	16.8	16.7	16.4	15.6	14.1	13.1	12.7	12.6	12.8	14.4	15.5	16.3	17.5	17.5	18.2	17.8	18.2	18.2	18.8	19.1	19.1	19.1	19.3
			1	100	101.744	101.163	100	100.581	91.8605	81.9767	76.7442	75.5814	75.5814	81.3953	91.8605	96.5116	100.581	102.326	106.395	111.628	108.721	109.302	112.791	112.209	116.86	119.186	115.698	116.86
			2	100	97.2222	97.7778	98.3333	93.3333	89.4444	80.5556	75.5556	71.6667	72.2222	77.7778	89.4444	95.5556	98.3333	102.222	103.889	105	103.889	106.667	103.889	103.889	107.222	110.556	108.333	108.333
			3	100	100.565	99.435	98.3051	98.8701	96.6102	88.1356	81.3559	79.096	82.4859	92.6554	100.565	103.955	106.78	108.475	110.734	109.04	106.78	110.734	112.994	110.169	111.864	115.254	115.254	118.079
			4	100	100	97.3154	93.9597	93.9597	86.5772	79.1946	75.1678	71.1409	69.7987	71.8121	76.5101	84.5638	91.2752	74.4966
			5	100	101.807	101.807	101.807	100.602	97.5904	86.747	81.3253	75.3012	72.2892	72.2892	77.1084	88.5542	96.3855	93.9759	88.5542
			6	100	99.4505	99.4505	98.3516	95.0549	90.1099	81.8681	77.4725	76.3736	80.2198	89.5604	98.9011	106.044	106.044	93.4066	87.9121
			7	100	99.4186	97.6744	97.093	95.3488	90.6977	81.9767	76.1628	73.8372	73.2558	74.4186	83.7209	90.1163	94.7674	101.744	101.744	105.814	103.488	105.814	105.814	109.302	111.047	111.047	111.047	112.209
				IVA i.n.
			n	0	1	2	3	4	5	6	7	8	9	10	11	12	13	14	15	16	17
			1	19.2	18.4	18.4	18.3	17.5	17.5	16.4	15	14	13.4	12.6	12.8	13.2	13.3	14.4	15	16.2	18
			2	19.2	19.3	19.2	19.6	18.7	17.2	16	15.2	14.3	13.6	12.9	12.9	14.2	15.4	16.7	17.9	18.7	18.8
			3	21.5	21.2	21.2	21	20.7	20.4	19.7	17.8	16.6	15.5	15	15.2	16.1	17.1	18	19.5	21.2	21
			4	21.8	21.1	21.3	21.4	20.9	20.6	19.5	17.9	16.9	17.7	18.7	20	21.2	21.1	20.9	21.3	21.4	21.3
			5	17.1	16.7	16.5	17.1	16.5	16	15.5	14	12.9	12.4	12.4	12.5	13	14.2	14.9	16	17.4	17.3
			6	17.9	17.1	17.7	17.6	17.7	17	15.8	14.5	13.5	13.7	14.4	16	17.9	18.6	18.9	19.3	19.5	19.6
			7	19.9	19.3	19.4	19.8	19.3	18.8	17.8	16.4	15.2	15.2	15.6	17.5	18.4	19.4	19.4	19.5	19.5	19.7
			8	21	20.6	21.2	21.6	20.6	20.1	20	18.1	18.4	20.1	20.1	21.7	22.2	21.7	22.2	22.2	22	22.3
			1	100	95.8333	95.8333	95.3125	91.1458	91.1458	85.4167	78.125	72.9167	69.7917	65.625	66.6667	68.75	69.2708	75	78.125	84.375	93.75
			2	100	100.521	100	102.083	97.3958	89.5833	83.3333	79.1667	74.4792	70.8333	67.1875	67.1875	73.9583	80.2083	86.9792	93.2292	97.3958	97.9167
			3	100	98.6047	98.6047	97.6744	96.2791	94.8837	91.6279	82.7907	77.2093	72.093	69.7674	70.6977	74.8837	79.5349	83.7209	90.6977	98.6047	97.6744
			4	100	96.789	97.7064	98.1651	95.8716	94.4954	89.4495	82.1101	77.5229	81.1927	85.7798	91.7431	97.2477	96.789	95.8716	97.7064	98.1651	97.7064
			5	100	97.6608	96.4912	100	96.4912	93.5673	90.6433	81.8713	75.4386	72.5146	72.5146	73.0994	76.0234	83.0409	87.1345	93.5673	101.754	101.17
			6	100	95.5307	98.8827	98.324	98.8827	94.9721	88.2682	81.0056	75.419	76.5363	80.4469	89.3855	100	103.911	105.587	107.821	108.939	109.497
			7	100	96.9849	97.4874	99.4975	96.9849	94.4724	89.4472	82.4121	76.3819	76.3819	78.392	87.9397	92.4623	97.4874	97.4874	97.9899	97.9899	98.995
			8	100	98.0952	100.952	102.857	98.0952	95.7143	95.2381	86.1905	87.619	95.7143	95.7143	103.333	105.714	103.333	105.714	105.714	104.762	106.19
				SARS-CoV-2
			n	0	1	2	3	4	5	6	7	8	9	10	11	12	13	14	15	16	17
			1	16.7	16.1	15.8	17	17	17	17	17.3	17.75	18.2	18	18.5	18.3	18.3	19	19.4	19.1	19.8
			2	20.3	19.8	19.9	20.7	21.3	21	19.8	20.8	21	21.6	21.5	21.4	21.2	21.4	22	22.7	22.3	21.6
			3	17.7	16.4	17.1	17.6	17.8	18.3	17.4	17.9	18.2	18.3	18.8	18.7	18.3	18.6	18.5	19.4	19.7	19.9
			4	17.2	17.1	17.2	17.7	17.4	17.8	14.6	dead
			5	18.3	17.9	18.2	18.1	18	18.3	17.7	18	16.3	14.6	sac
			6	20.3	20	20.3	20.9	20.4	20.2	17.7	16.1	15.8	dead
			7	18.2	18.2	18.5	18.2	18.1	18.3	18.3	19.2	19.4	19.6	18.8	19.1	19.2	19.5	19.7	19.4	19.4	20
			8	19.9	19.3	19.5	19.7	19.6	19.8	19.9	19.8	20.1	20.5	20.5	20.7	20.5	20.5	20.5	21.5	21.8	21.4
			9	17.3	18.2	17.8	17.1	17.4	17.7	17.5	15.7	15	dead
			10	16.3	15.9	15.9	16.7	16.5	16.7	16.5	16.9	17.2	17.5	16.8	17	17.2	17	17.5	17.5	17.3	17.4
			11	17.6	17.1	17.7	18	17.9	16.5	15.8	sac
			12	18.9	18.4	18.2	18.8	19.5	19	19	19.2	18.1	17.3	dead
			13	18.6	18.3	18.5	18.2	18.5	18.9	18.7	18.4	19.4	19.9	19.2	20.1	19.7	19.2	19.7	19.6	19.3	19.3
			14	19	18.3	18.4	18.6	19.1	19.4	18.6	19.1	19.2	19.4	19.5	19	19.1	19.6	19.7	20	19.9	20.1
			1	100	96.4072	94.6108	101.796	101.796	101.796	101.796	103.593	106.287	108.982	107.784	110.778	109.581	109.581	113.772	116.168	114.371	118.563
			2	100	97.5369	98.0296	101.97	104.926	103.448	97.5369	102.463	103.448	106.404	105.911	105.419	104.433	105.419	108.374	111.823	109.852	106.404
			3	100	92.6554	96.6102	99.435	100.565	103.39	98.3051	101.13	102.825	103.39	106.215	105.65	103.39	105.085	104.52	109.605	111.299	112.429
			4	100	99.4186	100	102.907	101.163	103.488	84.8837
			5	100	97.8142	99.4536	98.9071	98.3607	100	96.7213	98.3607	89.071	79.7814
			6	100	98.5222	100	102.956	100.493	99.5074	87.1921	79.3103	77.8325
			7	100	100	101.648	100	99.4505	100.549	100.549	105.495	106.593	107.692	103.297	104.945	105.495	107.143	108.242	106.593	106.593	109.89
			8	100	96.9849	97.9899	98.995	98.4925	99.4975	100	99.4975	101.005	103.015	103.015	104.02	103.015	103.015	103.015	108.04	109.548	107.538
			9	100	105.202	102.89	98.8439	100.578	102.312	101.156	90.7514	86.7052
			10	100	97.546	97.546	102.454	101.227	102.454	101.227	103.681	105.521	107.362	103.067	104.294	105.521	104.294	107.362	107.362	106.135	106.748
			11	100	97.1591	100.568	102.273	101.705	93.75	89.7727
			12	100	97.3545	96.2963	99.4709	103.175	100.529	100.529	101.587	95.7672	91.5344
			13	100	98.3871	99.4624	97.8495	99.4624	101.613	100.538	98.9247	104.301	106.989	103.226	108.065	105.914	103.226	105.914	105.376	103.763	103.763
			14	100	96.3158	96.8421	97.8947	100.526	102.105	97.8947	100.526	101.053	102.105	102.632	100	100.526	103.158	103.684	105.263	104.737	105.789

## Sheet: figure 2
	Figure 2b
		Lungs								Lungs
					4ul RNA/reaction								4ul RNA/reaction
			Sample ID	ng/ul	total RNA in qPCR reaction (ng)	IAV (Quantity, pfuE/ml)	total pfuE/qPCR tube	pfuE/lung			Sample ID	ng/ul	total RNA in qPCR reaction (ng)	IAV (Quantity, pfuE/ml)	total pfuE/qPCR tube	pfuE/lung
		IAV	1	179.33	717.32	11606506	108330	2.43743e+07		IAV	L1	97.88	391.52	13275776	123911	2.78799e+07
			2	169.82	679.28	31812224	296922	6.68075e+07			L2	118.51	474.04	17151490	160085	3.60191e+07
			3	54.74	218.96	1.61833e+06	15104.8	3.39858e+06			L3	104.28	417.12	13878366	129535	2.91453e+07
			4	189.91	759.64	36328740	339077	7.62924e+07			L4	122.53	490.12	16850634	157277	3.53873e+07
			5	172.67	690.68	19957732	186277	4.19124e+07			L5	178.23	712.92	28540392	266384	5.99364e+07
			6	201.12	804.48	16945036	158158	3.55855e+07			L6	123.8	495.2	12434964	116063	2.61141e+07
			7	63.55	254.2	13334874	124462	2.8004e+07			L7	112.38	449.52	13205155	123251	2.77316e+07
			8	109.76	439.04	12160662	113503	2.55381e+07			L8	139.09	556.36	26748176	249656	5.61727e+07
			9	86.25	345	17742472	165601	3.72602e+07			L9	131.43	525.72	32172984	300289	6.75651e+07
			10	113.49	453.96	31132214	290575	6.53794e+07			L10	140.18	560.72	20500436	191343	4.30521e+07
		IAV+SARS-CoV-2	11	97.3	389.2	106424080	993318	2.23497e+08		IAV+SARS-CoV-2	L-21	134.52	538.08	20238294	188896	4.25016e+07
			12	99.62	398.48	78386896	731631	1.64617e+08			L-22	115.61	462.44	51379464	479554	1.079e+08
			13	41.38	165.52	21547852	201119	4.52517e+07			L-23	108.35	433.4	20688146	193095	4.34463e+07
			14	115.69	462.76	62876980	586867	1.32045e+08			L-24	113.58	454.32	29615252	276416	6.21937e+07
			15	123.41	493.64	94397056	881063	1.98239e+08			L-25	117.89	471.56	77802808	726179	1.6339e+08
			16	110.96	443.84	39561092	369247	8.30805e+07			L-26	104.85	419.4	13978668	130471	2.9356e+07
			17	82.05	328.2	46225036	431445	9.70752e+07			L-27	62.23	248.92	32378088	302204	6.79958e+07
			18	95.77	383.08	95556280	891882	2.00674e+08			L-28	68.77	275.08	46350844	432619	9.73394e+07
			19	120.19	480.76	270745856	2.52703e+06	5.68581e+08			L-29	87.74	350.96	13666520	127558	2.87005e+07
			20	77.64	310.56	69791160	651402	1.46565e+08			L-30	102.35	409.4	8950191	83537.3	1.87959e+07
	Figure 2c
		nasal turbinate								nasal turbinate
					4ul RNA/reaction								4ul RNA/reaction
			Sample ID	ng/ul	total RNA in qPCR reaction (ng)	IAV (Quantity, pfuE/ml)	total pfuE/qPCR tube	pfuE/lung			Sample ID	ng/ul	total RNA in qPCR reaction (ng)	IAV (Quantity, pfuE/ml)	total pfuE/qPCR tube	pfuE/lung
		IAV	1	71.46	285.84	168672	1574.31	354220		IAV	NT1	57.52	230.08	16390.1	152.978	34420.1
			2	61.95	247.8	7100.43	66.2725	14911.3			NT2	56.54	226.16	1.43949e+06	13435.6	3.02301e+06
			3	55.09	220.36	291393	2719.74	611941			NT3	63.43	253.72	235184	2195.11	493899
			4	68.08	272.32	104274	973.248	218981			NT4	81.8	327.2	44152.2	412.098	92722
			5	42.9	171.6	96686.2	902.429	203046			NT5	52.66	210.64	34960.4	326.306	73418.9
			6	42.79	171.16	559003	5217.5	1.17394e+06			NT6	62.5	250	727886	6793.78	1.5286e+06
			7	59.1	236.4	546829	5103.88	1.14837e+06			NT7	48.15	192.6	664586	6202.97	1.39567e+06
			8	42.36	169.44	31187.2	291.089	65494.9			NT8	37.54	150.16	675854	6308.14	1.41933e+06
			9	58.5	234	7044.74	65.7526	14794.3			NT9	46.62	186.48	1.92486e+06	17965.9	4.04232e+06
			10	42.89	171.56	414.701	3.87064	870.895			NT10	52.43	209.72	70203.2	655.248	147431
		IAV+SARS-CoV-2	11	49.65	198.6	2.26352e+06	21126.8	4.75353e+06		IAV+SARS-CoV-2	NT-21	30.86	123.44	1.43857e+06	13427	3.02107e+06
			12	33.94	135.76	4.40125e+06	41079.5	9.24288e+06			NT-22	29.64	118.56	16418.8	153.246	34480.4
			13	67.16	268.64	277376	2588.91	582505			NT-23	26.53	106.12	78587.8	733.506	165039
			14	38.28	153.12	610774	5700.71	1.28266e+06			NT-24	29.82	119.28	1.42109e+06	13263.9	2.98437e+06
			15	64.25	257	2367962	22101.6	4.97285e+06			NT-25	32.58	130.32	1.6247e+06	15164.2	3.41195e+06
			16	50.01	200.04	3.22513e+06	30102	6.77296e+06			NT-26	28.19	112.76	2.52024e+06	23522.8	5.29264e+06
			17	54.43	217.72	823568	7686.83	1.72954e+06			NT-27	26.81	107.24	1.84406e+06	17211.7	3.87264e+06
			18	50.85	203.4	1.6074e+06	15002.8	3.37563e+06			NT-28	38.46	153.84	2.31387e+06	21596.7	4.85927e+06
			19	33.07	132.28	756238	7058.4	1.58814e+06			NT-29	21.19	84.76	813926	7596.85	1.70929e+06
			20	42.26	169.04	3.41082e+06	31835.1	7.16291e+06			NT-30	35.76	143.04	1.07902e+06	10071.1	2.26601e+06
	Figure 2d	Lung 2d day 4								Lung 2d day 6
			# sample	pfu/well (counted)		dilution	calculated pfu/ml	calculated pfu/organ			# sample	pfu/well (counted)		dilution	calculated pfu/ml	calculated pfu/organ
		SARS-CoV-2 2dpSi	22	0	0	50	0	0		SARS-CoV-2 4dpSi	11	20	11	500	7750	11625
			23	24	12	500	9000	13500			12	14	20	50	850	1275
			24	9	14	500	5750	8625			13	27	28	500	13750	20625
			25	0	0	50	0	0			14	0	0	50	0	0
			26	8	6	50	350	525			15	0	0	50	0	0
			27	17	26	50	1075	1612.5			16	23	27	50	1250	1875
			28	22	22	50	1100	1650			17	15	15	50	750	1125
			29	36	31	50	1675	2512.5			18	27	29	500	14000	21000
			30	13	12	500	6250	9375			19	19	20	500	9750	14625
			31	13	10	500	5750	8625			20	18	22	500	10000	15000
		IAV & SARS-CoV-2 (4dpIi = 2dpSi)	11	3	2	50	125	187.5		IAV & SARS-CoV-2 (6dpIi = 4dpSi)	21	0	0	50	0	0
			12	1	1	50	50	75			22	1	3	50	100	150
			13	5	5	50	250	375			23	0	0	50	0	0
			14	1	0	50	25	37.5			24	0	0	50	0	0
			15	43	35	50	1950	2925			25	3	1	50	100	150
			16	2	5	50	175	262.5			26	0	0	50	0	0
			17	8	3	50	275	412.5			27	0	0	50	0	0
			18	2	5	50	175	262.5			28	0	0	50	0	0
			19	30	23	50	1325	1987.5			29	0	0	50	0	0
			20	0	3	50	75	112.5			30	0	0	50	0	0
		limit of detection: 38pfu/ml								limit of detection: 38pfu/ml
	Figure 2e	Nasal turbinates (N.T.) 2e day 4								Nasal turbinates (N.T.) 2e day 6
			# sample	pfu/well (counted)		dilution	calculated pfu/ml	calculated pfu/organ			# sample	pfu/well (counted)		dilution	calculated pfu/ml	calculated pfu/organ
		SARS-CoV-2 2dpSi	22	17	21	500	9500	14250		SARS-CoV-2 4dpSi	11	14	17	500	7750	11625
			23	17	19	50	900	1350			12	60	60	500	30000	45000
			24	5	5	500	2500	3750			13	0	0	50	0	0
			25	11	12	500	5750	8625			14	0	0	50	0	0
			26	19	19	5000	95000	142500			15	0	2	50	50	75
			27	33	30	5000	157500	236250			16	3	0	50	75	112.5
			28	5	5	500	2500	3750			17	0	0	50	0	0
			29	20	28	50	1200	1800			18	0	0	50	0	0
			30	9	12	5000	52500	78750			19	17	16	500	8250	12375
			31	2	5	50	175	262.5			20	0	0	50	0	0
		IAV & SARS-CoV-2 (4dpIi = 2dpSi)	11	3	2	50	125	187.5		IAV & SARS-CoV-2 (6dpIi = 4dpSi)	21	7	7	50	350	525
			12	10	13	50	575	862.5			22	0	0	50	0	0
			13	16	12	500	7000	10500			23	2	2	50	100	150
			14	11	13	50	600	900			24	0	0	50	0	0
			15	11	6	500	4250	6375			25	0	0	50	0	0
			16	0	0	50	0	0			26	0	0	50	0	0
			17	17	16	500	8250	12375			27	0	0	50	0	0
			18	0	0	50	0	0			28	0	0	50	0	0
			19	0	0	50	0	0			29	0	0	50	0	0
			20	0	0	50	0	0			30	0	0	50	0	0
		limit of detection: 38pfu/ml								limit of detection: 38pfu/ml
	Figure 2f	Brain 2f day 4								Brain 2f day 6
			# sample	pfu/well (counted)		dilution	calculated pfu/ml	calculated pfu/organ			# sample	pfu/well (counted)		dilution	calculated pfu/ml	calculated pfu/organ
		SARS-CoV-2 2dpSi	41	0	0	50	0	0		SARS-CoV-2 4dpSi	11	0	0	50	0	0
			42	0	0	50	0	0			12	0	0	50	0	0
			43	0	0	50	0	0			13	0	0	50	0	0
			44	0	0	50	0	0			14	0	0	50	0	0
		IAV & SARS-CoV-2 (4dpIi = 2dpSi)	45	0	0	50	0	0			15	49	40	50	2225	3337.5
			46	0	0	50	0	0			16	0	0	50	0	0
			47	0	0	50	0	0			17	2	3	50	125	187.5
			48	0	1	50	25	37.5			18	0	0	50	0	0
											19	2	0	50	50	75
		limit of detection: 38pfu/ml									20	0	0	50	0	0
										IAV & SARS-CoV-2 (6dpIi = 4dpSi)	21	0	0	50	0	0
											22	1	0	50	25	37.5
											23	0	0	50	0	0
											24	0	0	50	0	0
											25	0	0	50	0	0
											26	0	0	50	0	0
											27	0	0	50	0	0
											28	0	0	50	0	0
											29	0	0	50	0	0
											30	0	0	50	0	0
										limit of detection: 38pfu/ml

## Sheet: figure 3
		Fold change vs un-infected
			SARS-CoV-2							IAV							IAV+SARS-CoV-2					un-infected
		Sample	1	2	3	4	avg:	ttest		1	2	3	4	avg:	ttest		1	2	3	4	avg:	1	2	3	4	avg:
		Target Name
	1	C1rb, C1ra	0.660365	0.624614	0.643662	0.236504	0.541286	0.00107447	**	8.65176	12.9455	2.54796	4.38858	7.13345	0.0139004	*	20.7126	12.3856	25.5162	29.2785	21.9732	1	0.898823	1.83568	0.957555	1.17301
	2	C3	1.36452	0.893332	1.11281	0.401852	0.943128	0.0119594	*	20.0911	18.2171	7.55853	6.46596	13.0832	0.0316889	*	58.4616	20.179	64.4014	103.548	61.6476	1	1.13213	3.40154	0.507004	1.51017
	3	C1s1	0.649704	0.454141	0.640127	0.0724232	0.454099	0.000156587	***	7.15665	9.25925	1.81631	2.09711	5.08233	0.0419814	*	10.8383	7.36468	12.1311	12.9286	10.8157	1	0.896758	1.58612	0.710672	1.04839
	4	H2-eb1	0.646202	0.465413	0.652176	0.149233	0.478256	0.00157131	**	5.65976	6.85067	1.62982	2.31646	4.11418	0.689578		2.4518	2.88814	3.89865	4.90234	3.53523	1	0.74618	2.40472	0.838559	1.24736
	5	H2-k1	1.44388	0.832688	0.575143	0.0280053	0.719929	0.00341151	**	17.2213	18.9649	7.84229	7.0732	12.7754	0.0166633	*	58.8868	17.8922	49.9936	59.4846	46.5643	1	1.27449	4.13786	0.695449	1.77695
	6	Cd2	0.568807	0.840874	0.39062	0.249522	0.512456	1.72709e-05	****	4.80557	7.73616	3.47954	3.13561	4.78922	0.498001		3.3863	4.07497	3.96797	4.62294	4.01304	1	1.27635	3.23696	1.51763	1.75773
	7	Fas	0.884414	0.746795	0.586185	0.170477	0.596968	0.000807313	***	4.36484	6.44092	2.06754	3.39753	4.06771	0.00798812	**	9.51422	10.1612	11.2814	17.5848	12.1354	1	0.822879	1.913	0.531746	1.06691
	8	Cd38	0.369788	0.596167	0.42875	0	0.348676	0.0100218	*	6.09068	11.2758	2.4726	2.57402	5.60329	0.0361403	*	23.0304	7.64986	23.304	37.3553	22.8349	1	0.867995	1.85237	0.360228	1.02015
	9	Gzma	2.063	0.702114	0.851495	0	0.904152	0.0101472	*	8.52142	17.626	3.28383	5.67634	8.7769	0.0967089		15.6623	12.0925	20.1526	36.8417	21.1873	1	2.51029	6.88932	3.15265	3.38807
	10	Prf1	0	0	0	0	0	0.00815327	**	2.5888	0	1.95827	0	1.13677	0.0137945	*	14.8756	5.43376	8.77773	19.4558	12.1357	1	0	1	0	0.5
	11	IL-1a	0.694559	0.394457	0.51061	0.69614	0.573941	0.00261689	**	8.28208	26.5663	6.32214	7.07455	12.0613	0.0169675	*	37.7469	24.8086	56.5601	66.0283	46.286	1	1.02966	4.18224	1.5745	1.9466
	12	IL-6	0	0	0	0	0	0.0236731	*	11.9244	25.1253	4.02019	2.53051	10.9001	0.0486249	*	46.503	27.2585	67.8767	131.724	68.3405	1	0	0	0.150834	0.287709
	13	Ccl5	0	0	0.320084	0.792209	0.278073	0.00883407	**	16.8056	25.4322	7.66608	14.2718	16.0439	0.0192485	*	111.4	30.7609	98.2217	155.999	99.0954	1	4.51973	3.51538	0.974353	2.50237
	14	Ccl8	0.35306	0	0	0.182272	0.133833	0.0107406	*	8.02529	11.7483	2.19645	2.64505	6.15377	0.207569		11.4143	6.70526	7.87716	20.6538	11.6626	1	0	0.949345	0.911372	0.715179
	15	Ccl12	0.129247	0.101042	0.145395	0.0549851	0.107667	0.0221989	*	9.19041	16.2681	1.5894	2.54963	7.39939	0.0565433		35.5709	11.1414	31.2175	68.7594	36.6723	1	0.22734	0.579919	0.181476	0.497184
	16	Cxcl10	1.00228	0.648084	0.838687	0.671764	0.790204	0.0277222	*	209.283	392.123	75.4521	83.0166	189.969	0.0760896		583.064	355.682	676.334	1626.32	810.351	1	0.766593	3.27081	0.108504	1.28648
	17	Ifi44	0	0	1.0011	0	0.250275	0.0456466	*	33.2027	41.1999	13.0824	12.7938	25.0697	0.0851529		135.153	60.722	69.4937	304.928	142.574	1	1	2.52451	0.518351	1.26071
	18	Ifit1	0.736491	0.245748	1.02371	0.188228	0.548543	0.0205966	*	61.6059	137.83	36.3389	29.7215	66.3742	0.048682	*	290.646	118.246	329.065	650.921	347.219	1	0.922265	1.26165	1.00779	1.04793
	19	Ifit3	0.794123	1.01349	0.763009	0.690549	0.815294	0.00612734	**	19.603	20.5458	5.27137	6.92168	13.0855	0.0103707	*	120.774	53.1402	115.775	195.65	121.335	1	0.819494	0.888198	0.773103	0.870199
	20	Ifi27l2a	0.519157	0.350125	0.507342	0.253969	0.407648	0.0034295	**	14.7261	27.2005	4.76067	7.55068	13.5595	0.219914	*	20.4132	14.424	20.5768	37.0575	23.1179	1	0.604597	2.38804	0.559501	1.13804
	21	Irf7	0.804222	0.559865	0.541364	0.144517	0.512492	0.00212631	**	99.6757	99.4501	19.6864	31.5	62.578	0.00733474	**	400.044	181.892	278.645	474.745	333.832	1	1.03998	3.83653	1.17928	1.76394
	22	Mmp3	1.00135	0.287597	0.309031	0.192845	0.447706	0.000116492	***	10.1975	18.0157	3.95088	2.43025	8.6486	0.022926	*	25.244	14.608	22.9259	23.7348	21.6282	1	0	1.34479	0	0.586198
	23	Mmp8	0	0	0	0	0	0.0165892	*	10.207	31.558	7.21869	2.62987	12.9034	0.0264245	*	102.903	46.6909	135.224	234.872	129.922	1	1	0	0	0.5
	24	Mmp9	0	0	0	0.18321	0.0458025	0.0013266	**	1.8776	4.88461	0.349177	0.422716	1.88352	0.0119046	*	7.98052	4.99121	8.21042	12.1456	8.33193	1	0	0.688818	0.44039	0.532302
	25	Timp1	0.175984	0	0.118236	0	0.073555	0.00777908	**	19.8196	26.0285	4.78164	6.9058	14.3839	0.012634	*	208.041	47.2467	133.87	204.766	148.481	1	0	0	0	0.25
	26	Slfn4	0.20745	0.207818	0.470288	0.119906	0.251366	0.00109564	**	63.4095	227.115	33.5145	36.182	90.0552	0.776391		94.0917	37.5768	87.0108	84.5515	75.8077	1	0.570121	1.78821	0.476424	0.958688
	27	Isg15	1.10595	1.17479	1.53035	1.52429	1.33384	0.0269042	*	45.6965	70.0361	17.4413	10.868	36.0105	0.048949	*	197.685	75.4676	228.685	472.652	243.622	1	1.05834	2.12709	1.3381	1.38088
	28	Zbp1	0.722777	0.306329	0.271694	0.0870191	0.346955	2.01084e-06	****	30.288	29.4075	6.42377	7.31853	18.3594	0.0619886		39.7067	33.4457	31.5012	31.9968	34.1626	1	0.933553	3.25257	1.21109	1.5993

## Sheet: figure 4
						Color coad: black on white= body weight.					Black on yellow= percent of initial weight.
				fig 4b and 4c
						SARS-CoV-2
			n/day	0	1	2	3	4	5	6	7	8	9	10	11	12	13	14	15	16	17	18	19	20	21	23	26
	vaccinated SARS i.m. 103pfu		1	22	21.6	22.6	21.6	22.5	22.8	22.5	22.3	22.3	22.7	23.5	23.3	22.8	23.1	23.7	24.1	23.7	23.4	23.7	23.6	23.55	23.5	23.6	24.2
			2	23.4	23.6	24.4	24	24.3	24.5	24.6	23.8	23.5	24.3	24.6	25.1	24.8	24.9	25	25	24.4	24.2	24.9	24.2	24	23.8	24	24.4
			3	19.4	19.1	20	20	20	20.6	21	20.7	20.1	20.2	20.7	21.5	21	21.2	21.6	21.6	21.1	21.5	21.8	22	21.5	21	22.5	24.4
	vaccinated SARS i.m. 104pfu		4	21.7	22.1	22.3	22.4	22.8	22.6	22.8	23	22.5	23.1	23.5	23.7	23.3	22.7	23.5	23.5	24.2	24.4	24.1	24.1	24.3	24.5	24.2	24.9
			5	22.6	23.3	23.8	23.7	24	23.2	23.1	23.6	23.3	23.4	23.5	23.5	23.4	23.3	23.4	22.8	23.3	23.4	23.3	22.9	22.85	22.8	23.3	23
			6	24.6	25.7	26	26.8	26.8	25.9	26	26.2	26	26	26	26.6	26.7	26.2	27	26.8	26.6	27.5	27.5	27.3	27.1	26.9	28.1	28.7
	vaccinated SARS i.m. 103pfu		1			100	95.5752	99.5575	100.885	99.5575	98.6726	98.6726	100.442	103.982	103.097	100.885	102.212	104.867	106.637	104.867	103.54	104.867	104.425	104.204	103.982	104.425	107.08
			2			100	98.3607	99.5902	100.41	100.82	97.541	96.3115	99.5902	100.82	102.869	101.639	102.049	102.459	102.459	100	99.1803	102.049	99.1803	98.3607	97.541	98.3607	100
			3			100	100	100	103	105	103.5	100.5	101	103.5	107.5	105	106	108	108	105.5	107.5	109	110	107.5	105	112.5	122
	vaccinated SARS i.m. 104pfu		4			100	100.448	102.242	101.345	102.242	103.139	100.897	103.587	105.381	106.278	104.484	101.794	105.381	105.381	108.52	109.417	108.072	108.072	108.969	109.865	108.52	111.659
			5			100	99.5798	100.84	97.479	97.0588	99.1597	97.8992	98.3193	98.7395	98.7395	98.3193	97.8992	98.3193	95.7983	97.8992	98.3193	97.8992	96.2185	96.0084	95.7983	97.8992	96.6387
			6			100	103.077	103.077	99.6154	100	100.769	100	100	100	102.308	102.692	100.769	103.846	103.077	102.308	105.769	105.769	105	104.231	103.462	108.077	110.385
						SARS-CoV-2
			n/day	0	1	2	3	4	5	6	7	8	9	10	11	12	13	14	15	16	17	18	19	20	21	23	26
	un-vaccinated		1	21.5	21.8	22.1	22	22.6	22.8	22.7	22.8	21.1	18.2	dead
			2	21.5	21.8	22.3	22.6	21.5	21.8	22.4	22.7	22.4	21.6	21.8	22	22.3	22.8	21.1	22	22.1	22.4	22.7	21.6	22.1	22.6	23	23.6
			3	20.7	20.5	20.7	21.4	22	21.8	21.9	21.4	20	17.2	dead
			4	21.1	21.1	20.6	20.5	21.6	22	22.3	21.5	21.7	22.3	22.5	22.6	21.5	22	22.5	23	22.5	22.4	22.7	22.3	22.55	22.8	23	23.8
			5	20.8	17.7	18.3	18.6	18.9	19	19.1	18.6	18.4	18.7	19.3	19.5	19.4	19.1	17.6	19.9	19.6	20	19.7	19.3	19.65	20	20.1	21
			6	19.8	19.7	20.6	21.5	22.1	21.6	21.4	21.5	20.9	21	18.8	dead
	un-vaccinated		1			100	99.5475	102.262	103.167	102.715	103.167	95.4751	82.3529
			2			100	101.345	96.4126	97.7578	100.448	101.794	100.448	96.861	97.7578	98.6547	100	102.242	94.6188	98.6547	99.1031	100.448	101.794	96.861	99.1031	101.345	103.139	105.83
			3			100	103.382	106.28	105.314	105.797	103.382	96.6184	83.0918
			4			100	99.5146	104.854	106.796	108.252	104.369	105.34	108.252	109.223	109.709	104.369	106.796	109.223	111.65	109.223	108.738	110.194	108.252	109.466	110.68	111.65	115.534
			5			100	101.639	103.279	103.825	104.372	101.639	100.546	102.186	105.464	106.557	106.011	104.372	96.1749	108.743	107.104	109.29	107.65	105.464	107.377	109.29	109.836	114.754
			6			100	104.369	107.282	104.854	103.883	104.369	101.456	101.942	91.2621
				IAV		SARS-CoV-2
			n/day	0	1	2	3	4	5	6	7	8	9
	vaccinated SARS i.m. 105pfu		1	22.9	22.4	23.1	22.6	20.3	18	16.5	16.2	15.8	sac
			2	20.9	20.8	21.2	21.4	20.5	18.1	16.5	15.8	15.1	sac
			3	19.4	19.4	20	19.2	17	15.4	14.5	14.2	13.6	sac
	vaccinated SARS i.m. 106pfu		4	20.2	20.6	21	20.4	17.9	16	15.4	14.9	14.3	sac
			5	21.1	21.3	21.6	20.5	18.3	16.6	15.9	15.5	dead
			6	22.8	23.1	23.7	23.1	20.6	17.9	17.1	16.2	dead
	vaccinated SARS i.m. 105pfu		1	100	97.8166	100.873	98.69	88.6463	78.6026	72.0524	70.7424	68.9956
			2	100	99.5215	101.435	102.392	98.0861	86.6029	78.9474	75.5981	72.2488
			3	100	100	103.093	98.9691	87.6289	79.3814	74.7423	73.1959	70.1031
	vaccinated SARS i.m. 106pfu		4	100	101.98	103.96	100.99	88.6139	79.2079	76.2376	73.7624	70.7921
			5	100	100.948	102.37	97.1564	86.7299	78.673	75.3555	73.4597
			6	100	101.316	103.947	101.316	90.3509	78.5088	75	71.0526
				IAV		SARS-CoV-2
			n/day	0	1	2	3	4	5	6	7	8	9
	un-vaccinated		1	20.5	19.6	20.6	20.6	18	16.2	15.6	15	14.3	sac
			2	19.1	18.7	19.2	18.5	16.6	15.1	14.2	13.7	dead
			3	21	20.9	21	20.7	18	16.3	15.3	14.6	14.6	sac
			4	23	21.9	21.5	21.6	19.5	17.6	16.6	15.9	15	dead
	un-vaccinated		1	100	95.6098	100.488	100.488	87.8049	79.0244	76.0976	73.1707	69.7561
			2	100	97.9058	100.524	96.8586	86.911	79.0576	74.3455	71.7277
			3	100	99.5238	100	98.5714	85.7143	77.619	72.8571	69.5238
			4	100	95.2174	93.4783	93.913	84.7826	76.5217	72.1739	69.1304	65.2174
				IAV
			n/day	0	1	2	3	4	5	6	7	8	9	10	11	12	13	14	15	16	17	18	19	20	21	23	26
	un-vaccinated		1	21.3	20.5	20.7	20.4	20.5	19.4	18.1	16.7	15.9	16.2	17.8	19.3	20.3	20.1	20.1	20.5	20.8	20.3	20.7	20.1	20.4	20.4	21.4	21.7
			2	20.8	20.2	20.5	21.5	21.1	18.2	17	16	15.2	15.2	15.6	16.5	18.2	19.7	20.1	19.7	20.1	20.5	20.7	19.8	19.7	20.5	21	21.5
			3	19.4	18.8	19.5	20.1	19.9	18.4	17.7	16.7	15.9	15.8	16.5	18.4	20.4	20.7	21	20.7	20.5	21.1	21.4	21	20.9	21.3	22.2	22.5
			4	19.6	19.6	19.5	19.9	19.9	19.5	18.3	16.7	15.4	14.5	14.3	14.2	14.6	15.3	17.3	18.2	19	18.7	19.1	18.9	19.2	19	19.3	19.7
	un-vaccinated		1	100	96.2441	97.1831	95.7746	96.2441	91.0798	84.9765	78.4038	74.6479	76.0563	83.5681	90.6103	95.3052	94.3662	94.3662	96.2441	97.6526	95.3052	97.1831	94.3662	95.7746	95.7746	100.469	101.878
			2	100	97.1154	98.5577	103.365	101.442	87.5	81.7308	76.9231	73.0769	73.0769	75	79.3269	87.5	94.7115	96.6346	94.7115	96.6346	98.5577	99.5192	95.1923	94.7115	98.5577	100.962	103.365
			3	100	96.9072	100.515	103.608	102.577	94.8454	91.2371	86.0825	81.9588	81.4433	85.0515	94.8454	105.155	106.701	108.247	106.701	105.67	108.763	110.309	108.247	107.732	109.794	114.433	115.979
			4	100	100	99.4898	101.531	101.531	99.4898	93.3673	85.2041	78.5714	73.9796	72.9592	72.449	74.4898	78.0612	88.2653	92.8571	96.9388	95.4082	97.449	96.4286	97.9592	96.9388	98.4694	100.51
				fig 4e and 4f
										unvaccinated + SARS-CoV-2
			weight changes			SARS-CoV-2
			n/day	0	1	2	3	4	5	6	7	8	9	10	11	12	13	14	16	17	18	19	20	21
			1	22	22.4	22.3	21.8	22.6	22.9	22.2	22	22.3	22.9	22.6	22.4	22.3	22.8	22.7	22.9	22.9	23.1	23.3	23.3	24.2
			2	22.9	22.6	23.1	22.2	22.1	23	23	21.8	22.7	22.6	22.6	22.5	22.1	22.5	22.3	23.4	23	23.5	23.6	23.9	24.1
			3	22.1	22.6	22.2	21.1	21.6	22.5	22.4	22.6	22.2	22.4	22.9	22.6	22.8	22.8	23	23.1	23.7	23.6	23.7	23.5	24.2
			4	18.3	18.9	19.1	18.9	18.8	19.1	19.3	19.2	19.7	19.7	19.9	19.7	20.1	20.5	20.5	20.7	20.5	20.7	21.4	21.3	22
			5	19.1	19.4	19.4	19.1	19.1	19.6	18.8	16.8	15.6	14.5	dead
			6	21	21.3	21.2	20.4	20.4	21.1	20.9	20.3	20.6	20.5	20.6	20.3	20.4	20.5	20.5	20.4	21.3	21	21	21.2	21.2
			7	21.7	22.2	22.1	21.1	21.5	21.5	21.1	19.6	dead
			8	22.8	23.4	23.1	22.4	22.4	22.7	22.1	20	18.8	dead
			9	18.6	19.2	19.3	19	18.8	19.2	19.2	18.4	19.1	19	18.9	18.7	19.1	18.8	18.9	19.2	19.5	19.4	19.4	19.5	19.6
			1			100	97.7578	101.345	102.691	99.5516	98.6547	100	102.691	101.345	100.448	100	102.242	101.794	102.691	102.691	103.587	104.484	104.484	108.52
			2			100	96.1039	95.671	99.5671	99.5671	94.3723	98.2684	97.8355	97.8355	97.4026	95.671	97.4026	96.5368	101.299	99.5671	101.732	102.165	103.463	104.329
			3			100	95.045	97.2973	101.351	100.901	101.802	100	100.901	103.153	101.802	102.703	102.703	103.604	104.054	106.757	106.306	106.757	105.856	109.009
			4			100	98.9529	98.4293	100	101.047	100.524	103.141	103.141	104.188	103.141	105.236	107.33	107.33	108.377	107.33	108.377	112.042	111.518	115.183
			5			100	98.4536	98.4536	101.031	96.9072	86.5979	80.4124	74.7423
			6			100	96.2264	96.2264	99.5283	98.5849	95.7547	97.1698	96.6981	97.1698	95.7547	96.2264	96.6981	96.6981	96.2264	100.472	99.0566	99.0566	100	100
			7			100	95.4751	97.2851	97.2851	95.4751	88.6878
			8			100	96.9697	96.9697	98.2684	95.671	86.5801	81.3853
			9			100	98.4456	97.4093	99.4819	99.4819	95.3368	98.9637	98.4456	97.9275	96.8912	98.9637	97.4093	97.9275	99.4819	101.036	100.518	100.518	101.036	101.554
										IAV 1E6 pfu i.m. + SARS-CoV-2
			weight changes			SARS-CoV-2
			n/day	0	1	2	3	4	5	6	7	8	9	10	11	12	13	14	16	17	18	19	20	21
			1	22.5	22.7	22.6	22.2	22.3	23	22.5	22	22.8	22.7	19.7	dead
			2	21.1	20.5	21	21.2	21.3	22.8	21.6	21.9	22.1	23.1	22.2	22.2	22.4	22.5	21.9	21.6	22	22.1	21.8	21.5	21.8
			3	22.3	23	22.3	21.7	22.1	22.3	22.1	22.1	22.1	21.8	21.9	22.3	22.4	22.2	21.6	22.1	22.4	21.8	22.3	22.3	22.5
			4	20.5	20.9	20.3	20.3	20.6	20.5	20.3	16.7	dead
			5	19.4	19.9	19.5	19.4	18.8	19.3	19.2	20.2	19.8	15.2	19.5	19.8	20.3	20.9	20.1	20.4	20.7	20.8	21	20.8	21
			6	19.1	19.2	19.2	19.3	19	19.8	20	20.2	17.7	19.2	died
			7	21.6	21.7	22.7	22.1	22.2	22	21.5	22	22.1	22.2	22	22.1	21.9	22.5	22.6	22.1	22	22.2	23	22.9	23.1
			8	19.8	20	20	19	19.2	19.8	19.8	19.5	19.6	22.4	16.5	dead
			1			100	98.2301	98.6726	101.77	99.5575	97.3451	100.885	100.442	87.1681
			2			100	100.952	101.429	108.571	102.857	104.286	105.238	110	105.714	105.714	106.667	107.143	104.286	102.857	104.762	105.238	103.81	102.381	103.81
			3			100	97.3094	99.1031	100	99.1031	99.1031	99.1031	97.7578	98.2063	100	100.448	99.5516	96.861	99.1031	100.448	97.7578	100	100	100.897
			4			100	100	101.478	100.985	100	82.266
			5			100	99.4872	96.4103	98.9744	98.4615	103.59	101.538	77.9487	100	101.538	104.103	107.179	103.077	104.615	106.154	106.667	107.692	106.667	107.692
			6			100	100.521	98.9583	103.125	104.167	105.208	92.1875	100
			7			100	97.3568	97.7974	96.9163	94.7137	96.9163	97.3568	97.7974	96.9163	97.3568	96.4758	99.1189	99.5595	97.3568	96.9163	97.7974	101.322	100.881	101.762
			8			100	95	96	99	99	97.5	98	112	82.5
										unvaccinated Co-infection
			weight changes	IAV 80pfu		SARS-CoV-2
			n/day	0	1	2	3	4	5	6	7	8	9	10	11	12	13	14	16	17	18	19	20	21
			1	23.1	21.5	21.3	20	19.5	18.8	17.8	16.6	dead
			2	21	20.2	20.4	19	17.1	16	15.1	dead
			3	20.7	20.1	20.5	19.5	17.2	16.3	15	dead
			4	19.1	18.4	18.7	18.2	16	15	13.9	13.8	dead
			5	21.2	20.6	21.4	21	18.4	17.5	16.2	15.6	dead
			6	21.5	20.6	21.7	20.5	18.2	17.8	15.7	dead
			7	21.4	21	21.3	20.9	18.6	17.3	16.2	15.6	dead
			8	18.2	18.2	18.6	18	15.3	14.3	13.4	13.5	dead
			9	20.7	20.5	21	20.3	19.2	19.1	18.7	17.1	16.2	15.8	15.5	17.1	18.8	20.1	20.4	20	20.3	20.5	20.8	20.6	20.7
			1	100	93.0736	92.2078	86.5801	84.4156	81.3853	77.0563	71.8615
			2	100	96.1905	97.1429	90.4762	81.4286	76.1905	71.9048
			3	100	97.1014	99.0338	94.2029	83.0918	78.744	72.4638
			4	100	96.3351	97.9058	95.288	83.7696	78.534	72.7749	72.2513
			5	100	97.1698	100.943	99.0566	86.7925	82.5472	76.4151	73.5849
			6	100	95.814	100.93	95.3488	84.6512	82.7907	73.0233
			7	100	98.1308	99.5327	97.6636	86.9159	80.8411	75.7009	72.8972
			8	100	100	102.198	98.9011	84.0659	78.5714	73.6264	74.1758
			9	100	99.0338	101.449	98.0676	92.7536	92.2705	90.3382	82.6087	78.2609	76.3285	74.8792	82.6087	90.8213	97.1014	98.5507	96.6184	98.0676	99.0338	100.483	99.5169	100
										IAV 1E6 pfu i.m.
			weight changes	IAV 80pfu		SARS-CoV-2
			n/day	0	1	2	3	4	5	6	7	8	9	10	11	12	13	14	16	17	18	19	20	21
			1	20.6	19.3	19.6	19.2	20.1	20.8	19.9	20.2	20.4	21	20	20.3	21.2	21.1	20.8	20.7	21.2	21.4	21.2	21	21.3
			2	22.1	20.9	21.4	21.6	21.2	21.8	21	21	21	21.3	21.6	21.4	21.2	21.3	21.4	21.3	21.5	21.6	21.4	21.4	22
			3	21.9	21.8	21.7	21.2	21.4	21.4	21.3	20.7	21.2	21.3	21.2	20.8	21.2	21.5	21.5	21.7	21.6	21.6	21.7	22	22.5
			4	20.1	19.9	19.6	19.7	19.8	21.2	20.6	19.3	17.5	17.1	dead
			5	21.6	21.2	21.3	21.2	21.6	21.7	21.4	21.6	21.3	21.8	22	20.7	21.1	21.7	21.9	21.5	21.5	21.8	21.4	21.3	21.6
			6	22.7	22.8	22.6	22.4	22.1	22.6	22.6	22.5	22.3	22.6	22.2	22.4	23	22.7	22.3	22.6	22.8	23.4	23.3	23.2	23.2
			7	20.9	20.8	20.8	21.1	21.1	21.7	21.1	20.8	21	21.4	21.5	21.4	21.4	21.3	21.7	22	22	22	22.4	22.5	23
			8	20.1	19.9	20.1	20.1	20.2	20.7	21	20.3	20.4	21	20.6	21	20.5	20.8	21.1	21.4	21.5	21.1	21	21.2	21.3
			9	22.4	21.9	21.4	21.5	21.5	22.2	21.7	21.5	22	22.3	22	22	21.7	21.8	21.8	22.3	22.4	22.2	22.6	22.6	22.7
			1	100	93.6893	95.1456	93.2039	97.5728	100.971	96.6019	98.0583	99.0291	101.942	97.0874	98.5437	102.913	102.427	100.971	100.485	102.913	103.883	102.913	101.942	103.398
			2	100	94.5701	96.8326	97.7376	95.9276	98.6425	95.0226	95.0226	95.0226	96.3801	97.7376	96.8326	95.9276	96.3801	96.8326	96.3801	97.2851	97.7376	96.8326	96.8326	99.5475
			3	100	99.5434	99.0868	96.8037	97.7169	97.7169	97.2603	94.5205	96.8037	97.2603	96.8037	94.9772	96.8037	98.1735	98.1735	99.0868	98.6301	98.6301	99.0868	100.457	102.74
			4	100	99.005	97.5124	98.01	98.5075	105.473	102.488	96.0199	87.0647	85.0746
			5	100	98.1481	98.6111	98.1481	100	100.463	99.0741	100	98.6111	100.926	101.852	95.8333	97.6852	100.463	101.389	99.537	99.537	100.926	99.0741	98.6111	100
			6	100	100.441	99.5595	98.6784	97.3568	99.5595	99.5595	99.1189	98.2379	99.5595	97.7974	98.6784	101.322	100	98.2379	99.5595	100.441	103.084	102.643	102.203	102.203
			7	100	99.5215	99.5215	100.957	100.957	103.828	100.957	99.5215	100.478	102.392	102.871	102.392	102.392	101.914	103.828	105.263	105.263	105.263	107.177	107.656	110.048
			8	100	99.005	100	100	100.498	102.985	104.478	100.995	101.493	104.478	102.488	104.478	101.99	103.483	104.975	106.468	106.965	104.975	104.478	105.473	105.97
			9	100	97.7679	95.5357	95.9821	95.9821	99.1071	96.875	95.9821	98.2143	99.5536	98.2143	98.2143	96.875	97.3214	97.3214	99.5536	100	99.1071	100.893	100.893	101.339
										unvaccinated + IAV
			weight changes	IAV 80pfu
			n/day	0	1	2	3	4	5	6	7	8	9	10	11	12	13	14	16	17	18	19	20	21	22	23	24	25	26
			1	21.3	20.9	21.2	21.1	20.2	20.1	19.1	17.8	16.7	15.8	14.9	15	14.8	15.1	15.2	15	14.7	15.3	14.9	15	15.8	15.7	16.7	17.2	17.9	18.3
			2	19.4	19.8	19.6	18.6	19.2	18.8	17.7	15.8	15.2	14.3	14	13.9	14.4	15.4	16.9	18.4	19.3	19.5	19.3	19.8	19.6	19.2	19.6	19.3	19.5	18.9
			3	21.5	21.2	21.5	21	20.6	18.8	18	16.6	16	14.8	14.6	14.2	14.3	14	14.3	14.6	15	16	16.4	17.2	18	18	18.3	19.1	19.3	19.4
			4	21.7	20.9	20.2	20.8	20.7	19.1	18.1	17	16.4	15.7	16.2	17.5	19.4	20.2	20.6	20.4	20.4	20.7	20.7	21	20.7	20.4	20.6	21.2	21.5	21.2
			5	21.1	20.7	20.9	20.8	20.6	20	19.2	17.5	16.6	15.6	15.4	15.5	16.1	17.1	18.7	20.1	21.2	21	20.7	21.2	21.5	20.8	21.2	21.1	21.6	21.5
			6	22.5	21.8	22.2	22.4	22.3	21.7	20.3	19	17.6	16.9	17	17.8	20	20.7	22.2	21.8	21.8	22.1	22.1	21.9	21.8	21.2	21.7	21.4	21.5	22.3
			1	100	98.1221	99.5305	99.061	94.8357	94.3662	89.6714	83.5681	78.4038	74.1784	69.9531	70.4225	69.4836	70.892	71.3615	70.4225	69.0141	71.831	69.9531	70.4225	74.1784	73.7089	78.4038	80.7512	84.0376	85.9155
			2	100	102.062	101.031	95.8763	98.9691	96.9072	91.2371	81.4433	78.3505	73.7113	72.1649	71.6495	74.2268	79.3814	87.1134	94.8454	99.4845	100.515	99.4845	102.062	101.031	98.9691	101.031	99.4845	100.515	97.4227
			3	100	98.6047	100	97.6744	95.814	87.4419	83.7209	77.2093	74.4186	68.8372	67.907	66.0465	66.5116	65.1163	66.5116	67.907	69.7674	74.4186	76.2791	80	83.7209	83.7209	85.1163	88.8372	89.7674	90.2326
			4	100	96.3134	93.0876	95.8525	95.3917	88.0184	83.4101	78.341	75.576	72.3502	74.6544	80.6452	89.4009	93.0876	94.9309	94.0092	94.0092	95.3917	95.3917	96.7742	95.3917	94.0092	94.9309	97.6959	99.0783	97.6959
			5	100	98.1043	99.0521	98.5782	97.6303	94.7867	90.9953	82.9384	78.673	73.9336	72.9858	73.4597	76.3033	81.0427	88.6256	95.2607	100.474	99.5261	98.1043	100.474	101.896	98.5782	100.474	100	102.37	101.896
			6	100	96.8889	98.6667	99.5556	99.1111	96.4444	90.2222	84.4444	78.2222	75.1111	75.5556	79.1111	88.8889	92	98.6667	96.8889	96.8889	98.2222	98.2222	97.3333	96.8889	94.2222	96.4444	95.1111	95.5556	99.1111
										IAV i.m. +IAV i.n.
			weight changes	IAV 80pfu
			n/day	0	1	2	3	4	5	6	7	8	9	10	11	12	13	14	16	17	18	19	20	21	22	23	24	25
			1	20.4	20.5	20.2	20.7	21.2	21	20.4	20	21.2	20.8	21	20.8	20.9	21.5	20.6	21	20.4	20.5	20.7	21.1	21	20.3	21.5	21.8	21.2
			2	20.9	21.6	20.8	20.9	21.3	21.3	21.1	20.7	21.8	21.2	21.6	21.1	21.6	21.6	21.2	21.5	21.7	21.3	20.8	21.4	21.2	21.2	21.2	21.5	22
			3	23	22.6	22.8	22.7	22.5	22.9	22.9	22.2	22.9	22.7	23.2	22.6	22.8	22.7	23.4	23.2	22.8	22.9	22.9	23.1	23.4	22.4	23.1	23.3	23.3
			4	20.1	20.2	20.2	20.1	20.5	20.6	20.3	20.4	21	21.8	20.6	20.6	21	21.8	21.2	21.5	21.2	21.6	21.3	21.3	21.5	21	21	21.2	21.2
			5	20	19.9	19.5	19.4	20	20.3	19.7	19.4	20	19.8	20.2	20	19.9	19.9	19.7	19.8	19.6	19.8	19.7	20	20.4	20.2	20.5	20.4	20.6
			1	100	100.49	99.0196	101.471	103.922	102.941	100	98.0392	103.922	101.961	102.941	101.961	102.451	105.392	100.98	102.941	100	100.49	101.471	103.431	102.941	99.5098	105.392	106.863	103.922
			2	100	103.349	99.5215	100	101.914	101.914	100.957	99.0431	104.306	101.435	103.349	100.957	103.349	103.349	101.435	102.871	103.828	101.914	99.5215	102.392	101.435	101.435	101.435	102.871	105.263
			3	100	98.2609	99.1304	98.6957	97.8261	99.5652	99.5652	96.5217	99.5652	98.6957	100.87	98.2609	99.1304	98.6957	101.739	100.87	99.1304	99.5652	99.5652	100.435	101.739	97.3913	100.435	101.304	101.304
			4	100	100.498	100.498	100	101.99	102.488	100.995	101.493	104.478	108.458	102.488	102.488	104.478	108.458	105.473	106.965	105.473	107.463	105.97	105.97	106.965	104.478	104.478	105.473	105.473
			5	100	99.5	97.5	97	100	101.5	98.5	97	100	99	101	100	99.5	99.5	98.5	99	98	99	98.5	100	102	101	102.5	102	103
				fig 4h
					IAV vaccinated, coinfection
					no depletion		anti CD8		anti CD4
					dpSi	number of dead mice	dpSi	number of dead mice	dpSi	number of dead mice
					day 7	1	day 7	1	day 7	1
					day 8	1	day 8	1	day 8	1
									day 9	1
									day 10	1
					survived (day 20)	7	survived (day 20)	8	survived (day 20)	6
				fig 4i
									coinfected untreated
				IAV		SARS-CoV-2
			n/day	0	1	2	3	4	5	6	7	8	9	10	11	12	13
			1	16.8	17.1	17.7	16.8	15.1	13.6	12.9	12.2	dead
			2	18	18	18.2	17.3	15.6	14.1	13.2	dead
			3	17.9	18.4	18.5	17.7	16	14.8	13.9	13.3	12.6	12	11.4	sac
			4	17.4	17.5	17.7	16.6	15	13.9	12.8	12.3	dead
			5	18.6	17.9	18.1	17.1	16.1	15.1	14	13.1	12.5	12	11.7	sac
			6	16.2	16.1	16.3	15.4	15.3	15.7	14.9	13.5	12.6	11.8	11.2	sac
			7	17.5	17.3	17.4	16.1	14.7	13.5	12.5	11.8	11.4	dead
			1	100	101.786	105.357	100	89.881	80.9524	76.7857	72.619
			2	100	100	101.111	96.1111	86.6667	78.3333	73.3333
			3	100	102.793	103.352	98.8827	89.3855	82.6816	77.6536	74.3017	70.3911	67.0391	63.6872
			4	100	100.575	101.724	95.4023	86.2069	79.8851	73.5632	70.6897
			5	100	96.2366	97.3118	91.9355	86.5591	81.1828	75.2688	70.4301	67.2043	64.5161	62.9032
			6	100	99.3827	100.617	95.0617	94.4444	96.9136	91.9753	83.3333	77.7778	72.8395	69.1358
			7	100	98.8571	99.4286	92	84	77.1429	71.4286	67.4286	65.1429
									coinfected naïve sera
				IAV		SARS-CoV-2
			n/day	0	1	2	3	4	5	6	7	8	9	10	11	12	13
			1	18.6	19	19.3	18.1	16.6	15.1	14	13.5	12.8	12.5	sac
			2	17.4	17.8	17.7	16.4	14.5	13.1	12	11.4	10.9	dead
			3	17.1	17.2	17.1	16.1	14.5	13.6	13	12.5	11.8	11.5	sac
			4	17	16.9	16.8	16.2	14.9	13.4	12.3	11.7	11.4	10.9	sac
			5	17.1	17	17.3	16.5	15.6	15.4	14.9	13.3	12.3	11.4	sac
			6	16.6	17.1	17.1	16.4	15.2	14.1	13.2	12.5	11.8	11.5	10.7	sac
			7	18.1	18.1	18.2	17.7	16.4	15.9	14.5	13.6	13.1	13.4	13.2	sac
			8	15.2	15	15.5	14.8	13.3	12.2	11.1	10.4	dead
			1	100	102.151	103.763	97.3118	89.2473	81.1828	75.2688	72.5806	68.8172	67.2043
			2	100	102.299	101.724	94.2529	83.3333	75.2874	68.9655	65.5172	62.6437
			3	100	100.585	100	94.152	84.7953	79.5322	76.0234	73.0994	69.0058	67.2515
			4	100	99.4118	98.8235	95.2941	87.6471	78.8235	72.3529	68.8235	67.0588	64.1176
			5	100	99.4152	101.17	96.4912	91.2281	90.0585	87.1345	77.7778	71.9298	66.6667
			6	100	103.012	103.012	98.7952	91.5663	84.9398	79.5181	75.3012	71.0843	69.2771	64.4578
			7	100	100	100.552	97.7901	90.6077	87.8453	80.1105	75.1381	72.3757	74.0331	72.9282
			8	100	98.6842	101.974	97.3684	87.5	80.2632	73.0263	68.4211
									coinfected anti IAV sera
				IVA		SARS-CoV-2
			n/day	0	1	2	3	4	5	6	7	8	9	10	11	12	13
			1	18	18.2	18.2	17.6	17.9	18.2	17.8	17.9	18.1	18.3	18.4	18.6	18.7	18.3
			2	18.3	18	18	17.5	17.9	18.3	18.1	18.3	18.5	19	17.1	dead
			3	18.4	17.8	18	17.3	17.6	18.1	18	18.1	18.5	18.7	18.8	19.5	19.5	19.8
			4	17	16.8	17	16	16.1	15.6	15.5	15.5	16.3	16.7	17.1	17.7	17.4	17.4
			5	16.7	17	16.7	16.3	16.5	16.6	16.3	16.5	16.6	17.1	17	17.5	17.7	17.1
			6	16.8	16.8	17.4	16.5	15.4	14.4	14.2	13.4	13.2	14.7	16.7	17	17.5	17.9
			7	17.2	17.5	17.8	16.6	16.7	16.9	16.9	17.2	17.2	17.8	18.4	17	16.3	dead
			8	18.4	17.9	18.7	18.2	18.3	18.7	19.1	19	19.1	19.6	20.5	19	15.8	sac
			9	18.1	18.4	19.1	18.1	18.4	18.2	18.1	18.4	18.7	19	19.3	19.3	19.3	19.1
			10	18.3	17.5	18	17.2	17.8	17.4	18.2	18.1	18.3	18.8	19	19.1	19.3	19
			1	100	101.111	101.111	97.7778	99.4444	101.111	98.8889	99.4444	100.556	101.667	102.222	103.333	103.889	101.667
			2	100	98.3607	98.3607	95.6284	97.8142	100	98.9071	100	101.093	103.825	93.4426
			3	100	96.7391	97.8261	94.0217	95.6522	98.3696	97.8261	98.3696	100.543	101.63	102.174	105.978	105.978	107.609
			4	100	98.8235	100	94.1176	94.7059	91.7647	91.1765	91.1765	95.8824	98.2353	100.588	104.118	102.353	102.353
			5	100	101.796	100	97.6048	98.8024	99.4012	97.6048	98.8024	99.4012	102.395	101.796	104.79	105.988	102.395
			6	100	100	103.571	98.2143	91.6667	85.7143	84.5238	79.7619	78.5714	87.5	99.4048	101.19	104.167	106.548
			7	100	101.744	103.488	96.5116	97.093	98.2558	98.2558	100	100	103.488	106.977	98.8372	94.7674
			8	100	97.2826	101.63	98.913	99.4565	101.63	103.804	103.261	103.804	106.522	111.413	103.261	85.8696
			9	100	101.657	105.525	100	101.657	100.552	100	101.657	103.315	104.972	106.63	106.63	106.63	105.525
			10	100	95.6284	98.3607	93.9891	97.2678	95.082	99.4536	98.9071	100	102.732	103.825	104.372	105.464	103.825

## Sheet: supplement. fig. 1
								Color coad: black on white= body weight.					Black on yellow= percent of initial weight.
		supplementary fig 1a
				K18-hACE2 F mice 20 pfu IAV
		IAV
	n/day	0	3	4	5	6	7	8	9	10	11	12	13	14	16	17	18	19	21
	1	16.1	16.3	16.7	16.2	16.3	15.5	14.1	13.1	13.5	14.9	15.9	16.4	17	17	16.8	17.4	17	17
	2	15.9	16.4	16.5	16.7	17.3	16.3	14.6	14.2	15.5	16.5	16.7	17.2	17.1	16.6	17.2	17.7	17.2	18.3
	3	15.6	15.6	15.5	15.8	16.3	15.1	15.7	16.1	16.3	16.9	16.4	16.6	16.7	16.9	16.9	17.7	17	17.9
	4	16.1	16.2	16.3	16.4	16.7	15.2	14.2	13.6	14.9	16.1	16.6	16.9	17.5	16.7	16.9	17	16.4	16.7
	5	16.4	16.7	16.9	16.7	17.2	16.2	15	16.2	16.8	17	16.4	16.8	17	16.4	17	17	16.9	17.4
	6	14.6	15.4	15.8	15.6	15.9	15.4	14	14.2	15.3	15.9	15.9	16.1	16.8	16.3	16.8	17.4	17.3	17.3
	1	100	101.242	103.727	100.621	101.242	96.2733	87.5776	81.3665	83.8509	92.5466	98.7578	101.863	105.59	105.59	104.348	108.075	105.59	105.59
	2	100	103.145	103.774	105.031	108.805	102.516	91.8239	89.3082	97.4843	103.774	105.031	108.176	107.547	104.403	108.176	111.321	108.176	115.094
	3	100	100	99.359	101.282	104.487	96.7949	100.641	103.205	104.487	108.333	105.128	106.41	107.051	108.333	108.333	113.462	108.974	114.744
	4	100	100.621	101.242	101.863	103.727	94.4099	88.1988	84.472	92.5466	100	103.106	104.969	108.696	103.727	104.969	105.59	101.863	103.727
	5	100	101.829	103.049	101.829	104.878	98.7805	91.4634	98.7805	102.439	103.659	100	102.439	103.659	100	103.659	103.659	103.049	106.098
	6	100	105.479	108.219	106.849	108.904	105.479	95.8904	97.2603	104.795	108.904	108.904	110.274	115.068	111.644	115.068	119.178	118.493	118.493
				K18-hACE2 F mice 200 pfu IAV
		IAV
	n/day	0	3	4	5	6	7	8	9	10	11	12	13	14	16	17	18	19	21
	1	17.1	17.6	17.8	17.3	17	15.2	14.2	13.8	15.1	16.4	17.5	17.5	17.6	17.5	17.7	18	17.9	18.3
	2	16.9	17.7	17.7	15.9	14.8	13.4	12.7	11.9	11.5	11.1	11.5	11.5	12.1	13.5	14	15.2	15	17.1
	3	16.6	17.2	17	15.7	14.7	13.2	12.3	11.5	11.5	11.7	13.5	13.9	15.5	17.5	17.8	19	18.4	19.4
	4	17.8	17.8	18.2	17.6	16.9	15.9	13.9	13.8	15	16.4	17.5	18.2	18.8	19	19	19.5	19.2	19.6
	1	100	102.924	104.094	101.17	99.4152	88.8889	83.0409	80.7018	88.3041	95.9064	102.339	102.339	102.924	102.339	103.509	105.263	104.678	107.018
	2	100	104.734	104.734	94.0828	87.574	79.2899	75.1479	70.4142	68.0473	65.6805	68.0473	68.0473	71.5976	79.8817	82.8402	89.9408	88.7574	101.183
	3	100	103.614	102.41	94.5783	88.5542	79.5181	74.0964	69.2771	69.2771	70.4819	81.3253	83.7349	93.3735	105.422	107.229	114.458	110.843	116.867
	4	100	100	102.247	98.8764	94.9438	89.3258	78.0899	77.5281	84.2697	92.1348	98.3146	102.247	105.618	106.742	106.742	109.551	107.865	110.112
					supplementary fig 1b
		SARS-CoV-2 i.n. 500 pfu
	n/day	0	1	2	3	4	5	6	7	8
	1	19	19.3	19.9	20.5	19.5	18.2	17.6	sac
	2	20.2	20.4	20.7	21.3	21.9	20.9	17.4	16.6	sac
	3	20.4	20.2	19.9	20.5	20.3	17.4	15.8	sac
	4	18.3	18.6	19.2	19	19.2	18.2	17	15.9	sac
	5	18.1	18.5	19.2	19	19.4	17.7	18.2	17.3	sac
	1	100	101.579	104.737	107.895	102.632	95.7895	92.6316
	2	100	100.99	102.475	105.446	108.416	103.465	86.1386	82.1782
	3	100	99.0196	97.549	100.49	99.5098	85.2941	77.451
	4	100	101.639	104.918	103.825	104.918	99.4536	92.8962	86.8852
	5	100	102.21	106.077	104.972	107.182	97.7901	100.552	95.5801
		SARS-CoV-2 i.n. 50 pfu
	n/day	0	1	2	3	4	5	6	7	8	9	10	11	12	13	14	16
	1	19.2	19.4	19.1	19.2	19.6	20	19.8	19.9	20.3	20.3	21.1	20.7	20.7	20.4	21.3	21.5
	2	18.7	19	18.9	19	19.2	17.3	15.4	dead
	3	17.8	17.8	17.8	18	18.6	18.9	18.4	19.1	19.7	19.1	19.6	20	19.3	19.1	19.5	20.8
	4	17	18.2	18.5	19	19.4	18.3	15.6	dead
	5	19.2	19.2	18.9	19.5	19.9	19.9	20.1	20.1	20.6	20.1	20.5	21	20.6	20.5	20.5	21.2
	1	100	101.042	99.4792	100	102.083	104.167	103.125	103.646	105.729	105.729	109.896	107.812	107.812	106.25	110.938	111.979
	2	100	101.604	101.07	101.604	102.674	92.5134	82.3529
	3	100	100	100	101.124	104.494	106.18	103.371	107.303	110.674	107.303	110.112	112.36	108.427	107.303	109.551	116.854
	4	100	107.059	108.824	111.765	114.118	107.647	91.7647
	5	100	100	98.4375	101.562	103.646	103.646	104.688	104.688	107.292	104.688	106.771	109.375	107.292	106.771	106.771	110.417
		SARS-CoV-2 i.n. 5 pfu
	n/day	0	1	2	3	4	5	6	7	8	9	10	11	12	13	14	16
	1	19.5	19.3	19.6	19.4	19.8	20.1	19.9	20.1	20	20	20.8	20.5	20.7	20.1	20	20.7
	2	19.2	19.8	20.3	20.6	20.1	20.3	19.9	19.9	20.3	20	21.1	21.5	20.7	20.1	20.6	21
	3	18.4	19.1	19.4	19.4	19.9	19.6	19.2	19.4	19.5	19.3	19.7	19.7	19.6	19.3	19.5	19.3
	4	14.1	15	15.3	15.4	15.6	15.8	15	13.2	dead
	5	18.1	18.6	19	18.8	19.4	19.8	19.6	19.2	19.8	15.9	dead
	1	100	98.9744	100.513	99.4872	101.538	103.077	102.051	103.077	102.564	102.564	106.667	105.128	106.154	103.077	102.564	106.154
	2	100	103.125	105.729	107.292	104.688	105.729	103.646	103.646	105.729	104.167	109.896	111.979	107.812	104.688	107.292	109.375
	3	100	103.804	105.435	105.435	108.152	106.522	104.348	105.435	105.978	104.891	107.065	107.065	106.522	104.891	105.978	104.891
	4	100	106.383	108.511	109.22	110.638	112.057	106.383	93.617
	5	100	102.762	104.972	103.867	107.182	109.392	108.287	106.077	109.392	87.8453
		SARS-CoV-2 i.n. 0.5 pfu
	n/day	0	1	2	3	4	5	6	7	8	9	10	11	12	13	14	16
	1	16.2	16.5	16.5	17.4	17.7	17.1	17	17.3	17.6	17.1	18.1	17	17.6	17.3	17.6	17.1
	2	20.5	20.2	20.2	20.5	21.4	21.2	21	21	21.6	21.2	21.2	21.4	21.9	21.6	22.6	23
	3	19.6	19.2	20	21.8	22.7	22.3	21.5	21.8	21.7	21.6	21.6	21.6	21.8	21	20.8	21.1
	4	21.1	21.5	21	20.9	21	21.4	21.4	21.7	21.9	21.3	21.6	22.8	22.8	22.4	22.3	22.8
	1	100	101.852	101.852	107.407	109.259	105.556	104.938	106.79	108.642	105.556	111.728	104.938	108.642	106.79	108.642	105.556
	2	100	98.5366	98.5366	100	104.39	103.415	102.439	102.439	105.366	103.415	103.415	104.39	106.829	105.366	110.244	112.195
	3	100	97.9592	102.041	111.224	115.816	113.776	109.694	111.224	110.714	110.204	110.204	110.204	111.224	107.143	106.122	107.653
	4	100	101.896	99.5261	99.0521	99.5261	101.422	101.422	102.844	103.791	100.948	102.37	108.057	108.057	106.161	105.687	108.057

## Sheet: supplement. fig. 3
				supplementary fig 3
			SARS-CoV-2		IAV		Coinfection
			dpSi	number of dead mice	dpSi	number of dead mice	dpSi	number of dead mice
							day 5	1
							day 6	2
							day 7	2
							day 8	1
							day 10	2
			survived (day 20)	11	survived (day 20)	9	survived (day 20)	1

## Sheet: supplement. fig. 4
		supplemetery figure 4a
		virus without neutralization
		30	30	24	23	20
		33	31	29	28	21
		35	33	27	29
					28.0714
	mouse#1 SARS-CoV-2 i.m. 1E3pfu/mouse	1	2	3	4	5	6	7	8	9				mouse#2 SARS-CoV-2 i.m. 1E3pfu/mouse	1	2	3	4	5	6	7	8	9				mouse#3 SARS-CoV-2 i.m. 1E3pfu/mouse	1	2	3	4	5	6	7	8	9
		40	80	160	320	640	1280	2560	5120	10240	dilution				40	80	160	320	640	1280	2560	5120	10240	dilution				40	80	160	320	640	1280	2560	5120	10240	dilution
		0.025	0.0125	0.00625	0.003125	0.0015625	0.00078125	0.000390625	0.000195313	9.76563e-05					0.025	0.0125	0.00625	0.003125	0.0015625	0.00078125	0.000390625	0.000195313	9.76563e-05					0.025	0.0125	0.00625	0.003125	0.0015625	0.00078125	0.000390625	0.000195313	9.76563e-05
		2	6	6	12	8	15	25	28	30	plaque No.				2	6	2	15	24	15	24	23	24	plaque No.				5	9	6	11	10	19	17	28	20	plaque No.
		2	5	8	13	12	23	25	28	30					5	4	6	10	17	25	24	23	24					4	5	8	6	15	25	18	28	20
		92.8753	78.626	78.626	57.2519	71.5013	46.5649	10.9415	0.254453	-6.87023	PRNT				92.8753	78.626	92.8753	46.5649	14.5038	46.5649	14.5038	18.0662	14.5038	PRNT				82.1883	67.9389	78.626	60.8142	64.3766	32.3155	39.4402	0.254453	28.7532	PRNT
		92.8753	82.1883	71.5013	53.6896	57.2519	18.0662	10.9415	0.254453	-6.87023					82.1883	85.7506	78.626	64.3766	39.4402	10.9415	14.5038	18.0662	14.5038					85.7506	82.1883	71.5013	78.626	46.5649	10.9415	35.8779	0.254453	28.7532
	mouse#4 SARS-CoV-2 i.m. 1E4pfu/mouse	1	2	3	4	5	6	7	8	9				mouse#5 SARS-CoV-2 i.m. 1E4pfu/mouse	1	2	3	4	5	6	7	8	9				mouse#6 SARS-CoV-2 i.m. 1E4pfu/mouse	1	2	3	4	5	6	7	8	9
		40	80	160	320	640	1280	2560	5120	10240	dilution				40	80	160	320	640	1280	2560	5120	10240	dilution				40	80	160	320	640	1280	2560	5120	10240	dilution
		0.025	0.0125	0.00625	0.003125	0.0015625	0.00078125	0.000390625	0.000195313	9.76563e-05					0.025	0.0125	0.00625	0.003125	0.0015625	0.00078125	0.000390625	0.000195313	9.76563e-05					0.025	0.0125	0.00625	0.003125	0.0015625	0.00078125	0.000390625	0.000195313	9.76563e-05
		1	2	6	12	15	14	24	26	14	plaque No.				7	7	9	15	13	20	15	25	28	plaque No.				1	1	1	4	8	10	17	19	28	plaque No.
		0	3	6	8	11	14	20	22	19					4	7	9	16	15	24	20	25	28					0	0	2	5	6	10	14	20	28
		96.4377	92.8753	78.626	57.2519	46.5649	50.1272	14.5038	7.37913	50.1272	PRNT				75.0636	75.0636	67.9389	46.5649	53.6896	28.7532	46.5649	10.9415	0.254453	PRNT				96.4377	96.4377	96.4377	85.7506	71.5013	64.3766	39.4402	32.3155	0.254453	PRNT
		100	89.313	78.626	71.5013	60.8142	50.1272	28.7532	21.6285	32.3155					85.7506	75.0636	67.9389	43.0025	46.5649	14.5038	28.7532	10.9415	0.254453					100	100	92.8753	82.1883	78.626	64.3766	50.1272	28.7532	0.254453
	mouse#7 SARS-CoV-2 i.m. 1E5pfu/mouse	1	2	3	4	5	6	7	8	9				mouse#8 SARS-CoV-2 i.m. 1E5pfu/mouse	1	2	3	4	5	6	7	8	9				mouse#9 SARS-CoV-2 i.m. 1E5pfu/mouse	1	2	3	4	5	6	7	8	9
		40	80	160	320	640	1280	2560	5120	10240	dilution				40	80	160	320	640	1280	2560	5120	10240	dilution				40	80	160	320	640	1280	2560	5120	10240	dilution
		0.025	0.0125	0.00625	0.003125	0.0015625	0.00078125	0.000390625	0.000195313	9.76563e-05					0.025	0.0125	0.00625	0.003125	0.0015625	0.00078125	0.000390625	0.000195313	9.76563e-05					0.025	0.0125	0.00625	0.003125	0.0015625	0.00078125	0.000390625	0.000195313	9.76563e-05
		0	0	2	4	11	18	19	20	21	plaque No.				1	0	1	6	12	17	20	22	22	plaque No.				0	4	6	8	12	11	16	22	22	plaque No.
		0	0	3	6	7	11	25	23	21					0	2	4	6	10	17	17	18	20					1	4	6	9	13	15	20	22	22
		100	100	92.8753	85.7506	60.8142	35.8779	32.3155	28.7532	25.1908	PRNT				96.4377	100	96.4377	78.626	57.2519	39.4402	28.7532	21.6285	21.6285	PRNT				100	85.7506	78.626	71.5013	57.2519	60.8142	43.0025	21.6285	21.6285	PRNT
		100	100	89.313	78.626	75.0636	60.8142	10.9415	18.0662	25.1908					100	92.8753	85.7506	78.626	64.3766	39.4402	39.4402	35.8779	28.7532					96.4377	85.7506	78.626	67.9389	53.6896	46.5649	28.7532	21.6285	21.6285
	mouse#10 SARS-CoV-2 i.m. 1E6pfu/mouse	1	2	3	4	5	6	7	8	9				mouse#11 SARS-CoV-2 i.m. 1E6pfu/mouse	1	2	3	4	5	6	7	8	9				mouse#12 SARS-CoV-2 i.m. 1E6pfu/mouse	1	2	3	4	5	6	7	8	9
		40	80	160	320	640	1280	2560	5120	10240	dilution				40	80	160	320	640	1280	2560	5120	10240	dilution				40	80	160	320	640	1280	2560	5120	10240	dilution
		0.025	0.0125	0.00625	0.003125	0.0015625	0.00078125	0.000390625	0.000195313	9.76563e-05					0.025	0.0125	0.00625	0.003125	0.0015625	0.00078125	0.000390625	0.000195313	9.76563e-05					0.025	0.0125	0.00625	0.003125	0.0015625	0.00078125	0.000390625	0.000195313	9.76563e-05
		0	0	0	1	5	4	9	17	16	plaque No.				0	1	0	1	5	7	11	19	20	plaque No.				0	0	1	2	6	10	15	8	12	plaque No.
		0	0	2	2	4	6	13	15	13					0	1	3	5	7	9	12	21	23					0	1	1	0	4	11	14	13	20
		100	100	100	96.4377	82.1883	85.7506	67.9389	39.4402	43.0025	PRNT				100	96.4377	100	96.4377	82.1883	75.0636	60.8142	32.3155	28.7532	PRNT				100	100	96.4377	92.8753	78.626	64.3766	46.5649	71.5013	57.2519	PRNT
		100	100	92.8753	92.8753	85.7506	78.626	53.6896	46.5649	53.6896					100	96.4377	89.313	82.1883	75.0636	67.9389	57.2519	25.1908	18.0662					100	96.4377	96.4377	100	85.7506	60.8142	50.1272	53.6896	28.7532
	supplemetery figure 4c
												virus without neutralization
	K18 1	1:160	1:320	1:640	1:1280	1:2560	1:5120	dilution				15	20	19	19
		0	3	4	13	12	15	plaque No.				20	22	17
		1	0	4	10	9	12					22	24	16
		100	85.124	80.1653	35.5372	40.4959	25.6198	PRNT
		95.0413	100	80.1653	50.4132	55.3719	40.4959					20.1667
	K18 2	1:160	1:320	1:640	1:1280	1:2560	1:5120	dilution
		0	0	0	2	3	9	plaque No.
		0	0	0	2	5	6
		100	100	100	90.0826	85.124	55.3719	PRNT
		100	100	100	90.0826	75.2066	70.2479
	K18 3	1:160	1:320	1:640	1:1280	1:2560	1:5120	dilution
		0	0	1	10	13	16	plaque No.
		0	0	2	6	13	11
		100	100	95.0413	50.4132	35.5372	20.6612	PRNT
		100	100	90.0826	70.2479	35.5372	45.4545
	K18 4	1:160	1:320	1:640	1:1280	1:2560	1:5120	dilution
		0	0	0	0	2	11	plaque No.
		0	0	0	1	3	11
		100	100	100	100	90.0826	45.4545	PRNT
		100	100	100	95.0413	85.124	45.4545
	K18 5	1:160	1:320	1:640	1:1280	1:2560	1:5120	dilution
		0	0	1	2	10	15	plaque No.
		0	0	0	2	10	18
		100	100	95.0413	90.0826	50.4132	25.6198	PRNT
		100	100	100	90.0826	50.4132	10.7438
	K18 6	1:160	1:320	1:640	1:1280	1:2560	1:5120	dilution
		1	0	2	5	7	11	plaque No.
		0	0	0	5	8	9
		95.0413	100	90.0826	75.2066	65.2893	45.4545	PRNT
		100	100	100	75.2066	60.3306	55.3719
	K18 7	1:160	1:320	1:640	1:1280	1:2560	1:5120	dilution
		0	0	8	3	8	14	plaque No.
		0	2	1	2	8	9
		100	100	60.3306	85.124	60.3306	30.5785	PRNT
		100	90.0826	95.0413	90.0826	60.3306	55.3719
	K18 8	1:160	1:320	1:640	1:1280	1:2560	1:5120	dilution
		0	1	6	13	12	10	plaque No.
		0	3	6	7	15	20
		100	95.0413	70.2479	35.5372	40.4959	50.4132	PRNT
		100	85.124	70.2479	65.2893	25.6198	0.826446
	K18 9	1:160	1:320	1:640	1:1280	1:2560	1:5120	dilution
		0	0	1	3	7	15	plaque No.
		0	0	0	2	10	12
		100	100	95.0413	85.124	65.2893	25.6198	PRNT
		100	100	100	90.0826	50.4132	40.4959
	K18 10	1:160	1:320	1:640	1:1280	1:2560	1:5120	dilution
		0	1	1	4	8	12	plaque No.
		0	0	1	5	3	12
		100	95.0413	95.0413	80.1653	60.3306	40.4959	PRNT
		100	100	95.0413	75.2066	85.124	40.4959
	K18 11	1:160	1:320	1:640	1:1280	1:2560	1:5120	dilution
		0	0	3	5	15	15	plaque No.
		0	1	2	6	20	22
		100	100	85.124	75.2066	25.6198	25.6198	PRNT
		100	95.0413	90.0826	70.2479	0.826446	-9.09091
	K18 12	1:160	1:320	1:640	1:1280	1:2560	1:5120	dilution
		0	3	14	15	19	25	plaque No.
		1	3	8	18	25	22
		100	85.124	30.5785	25.6198	5.78512	-23.9669	PRNT
		95.0413	85.124	60.3306	10.7438	-23.9669	-9.09091
	K18 13	1:160	1:320	1:640	1:1280	1:2560	1:5120	dilution
		0	0	0	2	7	6	plaque No.
		0	0	1	4	5	8
		100	100	100	90.0826	65.2893	70.2479	PRNT
		100	100	95.0413	80.1653	75.2066	60.3306
	K18 22	1:160	1:320	1:640	1:1280	1:2560	1:5120	dilution
		0	0	2	0	12	17	plaque No.
		0	0	1	3	10	12
		100	100	90.0826	100	40.4959	15.7025	PRNT
		100	100	95.0413	85.124	50.4132	40.4959
	K18 23	1:160	1:320	1:640	1:1280	1:2560	1:5120	dilution
		0	0	4	13	14	16	plaque No.
		0	3	4	14	9	18
		100	100	80.1653	35.5372	30.5785	20.6612	PRNT
		100	85.124	80.1653	30.5785	55.3719	10.7438
	K18 24	1:160	1:320	1:640	1:1280	1:2560	1:5120	dilution
		0	0	2	11	14	12	plaque No.
		0	0	2	10	22	15
		100	100	90.0826	45.4545	30.5785	40.4959	PRNT
		100	100	90.0826	50.4132	-9.09091	25.6198
	K18 25	1:160	1:320	1:640	1:1280	1:2560	1:5120	dilution
		0	0	0	3	11	12	plaque No.
		0	0	3	3	9	18
		100	100	100	85.124	45.4545	40.4959	PRNT
		100	100	85.124	85.124	55.3719	10.7438
	K18 26	1:160	1:320	1:640	1:1280	1:2560	1:5120	dilution
		0	1	0	1	8	17	plaque No.
		0	1	2	4	11	19
		100	95.0413	100	95.0413	60.3306	15.7025	PRNT
		100	95.0413	90.0826	80.1653	45.4545	5.78512
	K18 27	1:160	1:320	1:640	1:1280	1:2560	1:5120	dilution
		0	0	2	9	8	14	plaque No.
		0	2	3	5	7	15
		100	100	90.0826	55.3719	60.3306	30.5785	PRNT
		100	90.0826	85.124	75.2066	65.2893	25.6198
	K18 28	1:160	1:320	1:640	1:1280	1:2560	1:5120	dilution
		0	0	0	0	3	14	plaque No.
		0	0	0	1	2	6
		100	100	100	100	85.124	30.5785	PRNT
		100	100	100	95.0413	90.0826	70.2479
			supplementary fig. 4b, 4d
			Route		i.n.		i.m.		naïve
			mouse #:		1	2	1	2
			spots (#)		25	205	1305	1231	1
					31	232	1390	1375	0
				per 106 cells	62.5	512.5	3262.5	3077.5	2.5
					77.5	580	3475	3437.5	0
				AVG:	70	546.25	3368.75	3257.5	1.25
				sd:	10.6066	47.7297	150.26	254.558	1.76777
				T test	0.00732055	0.00356898	0.000983246	0.00300778

## Sheet: supplement. fig 5
							Color coad: black on white= body weight.					Black on yellow= percent of initial weight.
		supplementary fig. 5
						unvaccinated + SARS-CoV-2
				SARS-2 10pfu
	n/day	0	1	2	3	4	5	6	7	8	9	10	11	12	13	14	16	17	18	19	20	21
	1	22	22.4	22.3	21.8	22.6	22.9	22.2	22	22.3	22.9	22.6	22.4	22.3	22.8	22.7	22.9	22.9	23.1	23.3	23.3	24.2
	2	22.9	22.6	23.1	22.2	22.1	23	23	21.8	22.7	22.6	22.6	22.5	22.1	22.5	22.3	23.4	23	23.5	23.6	23.9	24.1
	3	22.1	22.6	22.2	21.1	21.6	22.5	22.4	22.6	22.2	22.4	22.9	22.6	22.8	22.8	23	23.1	23.7	23.6	23.7	23.5	24.2
	4	18.3	18.9	19.1	18.9	18.8	19.1	19.3	19.2	19.7	19.7	19.9	19.7	20.1	20.5	20.5	20.7	20.5	20.7	21.4	21.3	22
	5	19.1	19.4	19.4	19.1	19.1	19.6	18.8	16.8	15.6	14.5	dead
	6	21	21.3	21.2	20.4	20.4	21.1	20.9	20.3	20.6	20.5	20.6	20.3	20.4	20.5	20.5	20.4	21.3	21	21	21.2	21.2
	7	21.7	22.2	22.1	21.1	21.5	21.5	21.1	19.6	dead
	8	22.8	23.4	23.1	22.4	22.4	22.7	22.1	20	18.8	dead
	9	18.6	19.2	19.3	19	18.8	19.2	19.2	18.4	19.1	19	18.9	18.7	19.1	18.8	18.9	19.2	19.5	19.4	19.4	19.5	19.6
	1			100	97.7578	101.345	102.691	99.5516	98.6547	100	102.691	101.345	100.448	100	102.242	101.794	102.691	102.691	103.587	104.484	104.484	108.52
	2			100	96.1039	95.671	99.5671	99.5671	94.3723	98.2684	97.8355	97.8355	97.4026	95.671	97.4026	96.5368	101.299	99.5671	101.732	102.165	103.463	104.329
	3			100	95.045	97.2973	101.351	100.901	101.802	100	100.901	103.153	101.802	102.703	102.703	103.604	104.054	106.757	106.306	106.757	105.856	109.009
	4			100	98.9529	98.4293	100	101.047	100.524	103.141	103.141	104.188	103.141	105.236	107.33	107.33	108.377	107.33	108.377	112.042	111.518	115.183
	5			100	98.4536	98.4536	101.031	96.9072	86.5979	80.4124	74.7423
	6			100	96.2264	96.2264	99.5283	98.5849	95.7547	97.1698	96.6981	97.1698	95.7547	96.2264	96.6981	96.6981	96.2264	100.472	99.0566	99.0566	100	100
	7			100	95.4751	97.2851	97.2851	95.4751	88.6878
	8			100	96.9697	96.9697	98.2684	95.671	86.5801	81.3853
	9			100	98.4456	97.4093	99.4819	99.4819	95.3368	98.9637	98.4456	97.9275	96.8912	98.9637	97.4093	97.9275	99.4819	101.036	100.518	100.518	101.036	101.554
						SARS-CoV-2 2pfu i.n.
				SARS-2 10pfu
	n/day	0	1	2	3	4	5	6	7	8	9	10	11	12	13	14	16	17	18	19	20	21
	1	21.7	22	22.5	22.3	22.3	22.4	22.3	21.9	21.9	22	22.1	22.2	23	22.5	22.1	22.2	21.8	22.1	22.6	22.5	22.7
	2	20.5	20.4	20.9	20.6	21	21	20.9	20.5	20.9	21.4	21.1	20.5	21.3	21.4	21	21.1	20.9	21.2	21.4	21.4	21.4
	3	23	22.7	23.2	22.9	23.1	23.9	23.6	23.1	23.5	24.4	24.5	24	25	24.9	24.7	24.6	24.4	24.2	24.8	25.2	25.2
	4	20.1	19.5	19.6	19.8	20.1	20.7	20.3	19.3	20.4	20.9	20.7	20.4	20.9	20.7	21.2	21	21	21	21.1	21.2	21.8
	5	19.6	19.4	19.4	19.5	19.6	20.5	19.7	18.8	20	20	20	19.5	19.5	20	20	20.1	20	19.6	20	20.1	20.5
	6	21.1	21.2	22	21.9	21.7	22	21.8	21.5	22.1	22.2	22.2	22.3	22.8	23.5	23.4	23.8	24	23.9	24.2	24.1	23.9
	7	20	20.1	20.7	20	20.2	20.8	20.6	20.3	20.2	20.3	20.4	20.7	20.8	20.9	20.5	20.8	20.8	21.2	21.3	20.8	21.5
	1			100	99.1111	99.1111	99.5556	99.1111	97.3333	97.3333	97.7778	98.2222	98.6667	102.222	100	98.2222	98.6667	96.8889	98.2222	100.444	100	100.889
	2			100	98.5646	100.478	100.478	100	98.0861	100	102.392	100.957	98.0861	101.914	102.392	100.478	100.957	100	101.435	102.392	102.392	102.392
	3			100	98.7069	99.569	103.017	101.724	99.569	101.293	105.172	105.603	103.448	107.759	107.328	106.466	106.034	105.172	104.31	106.897	108.621	108.621
	4			100	101.02	102.551	105.612	103.571	98.4694	104.082	106.633	105.612	104.082	106.633	105.612	108.163	107.143	107.143	107.143	107.653	108.163	111.224
	5			100	100.515	101.031	105.67	101.546	96.9072	103.093	103.093	103.093	100.515	100.515	103.093	103.093	103.608	103.093	101.031	103.093	103.608	105.67
	6			100	99.5455	98.6364	100	99.0909	97.7273	100.455	100.909	100.909	101.364	103.636	106.818	106.364	108.182	109.091	108.636	110	109.545	108.636
	7			100	96.6184	97.5845	100.483	99.5169	98.0676	97.5845	98.0676	98.5507	100	100.483	100.966	99.0338	100.483	100.483	102.415	102.899	100.483	103.865
						unvaccinated Co-infection
		IAV 80pfu		SARS-2 10pfu
	n/day	0	1	2	3	4	5	6	7	8	9	10	11	12	13	14	16	17	18	19	20	21
	1	23.1	21.5	21.3	20	19.5	18.8	17.8	16.6	dead
	2	21	20.2	20.4	19	17.1	16	15.1	dead
	3	20.7	20.1	20.5	19.5	17.2	16.3	15	dead
	4	19.1	18.4	18.7	18.2	16	15	13.9	13.8	dead
	5	21.2	20.6	21.4	21	18.4	17.5	16.2	15.6	dead
	6	21.5	20.6	21.7	20.5	18.2	17.8	15.7	dead
	7	21.4	21	21.3	20.9	18.6	17.3	16.2	15.6	dead
	8	18.2	18.2	18.6	18	15.3	14.3	13.4	13.5	dead
	9	20.7	20.5	21	20.3	19.2	19.1	18.7	17.1	16.2	15.8	15.5	17.1	18.8	20.1	20.4	20	20.3	20.5	20.8	20.6	20.7
	1	100	93.0736	92.2078	86.5801	84.4156	81.3853	77.0563	71.8615
	2	100	96.1905	97.1429	90.4762	81.4286	76.1905	71.9048
	3	100	97.1014	99.0338	94.2029	83.0918	78.744	72.4638
	4	100	96.3351	97.9058	95.288	83.7696	78.534	72.7749	72.2513
	5	100	97.1698	100.943	99.0566	86.7925	82.5472	76.4151	73.5849
	6	100	95.814	100.93	95.3488	84.6512	82.7907	73.0233
	7	100	98.1308	99.5327	97.6636	86.9159	80.8411	75.7009	72.8972
	8	100	100	102.198	98.9011	84.0659	78.5714	73.6264	74.1758
	9	100	99.0338	101.449	98.0676	92.7536	92.2705	90.3382	82.6087	78.2609	76.3285	74.8792	82.6087	90.8213	97.1014	98.5507	96.6184	98.0676	99.0338	100.483	99.5169	100
						SARS-CoV-2 2pfu i.n.
		IAV 80pfu		SARS-2 10pfu
	n/day	0	1	2	3	4	5	6	7	8	9	10	11	12	13	14	16	17	18	19	20	21
	1	21.2	20.3	20.4	19.7	17.2	16.2	15.3	dead
	2	20.4	19.5	20.1	20.4	17.4	16.4	15.3	14.8	dead
	3	20.6	20.4	20.9	20.6	18	17	15.8	15.1	dead
	4	20.9	20.5	20.3	19.6	18.2	17	15.8	15	dead
	5	19	18.2	18.7	18.4	15.7	14.7	13.9	dead
	6	20	19.7	19.1	20	17.5	16.8	15.7	dead
	7	22.9	22.4	23.1	22.4	20.2	19.1	17.9	dead
	8	21.8	20.7	21.3	21.3	19.2	17.9	16.8	dead
	9	22.5	22.2	22.2	21.6	19.3	18.3	17	dead
	10	23	22.9	23	21.9	21.4	20.9	20.3	18.3	19.3	17.1	17.8	19	20.9	22.4	22.3	22.3	22.8	23.1	22.7	22.6	23.3
	11	23.1	22.5	23	22.6	19.9	18.9	17.6	dead
	12	22	21.9	22.6	22	19.6	18.4	17.2	16.1	dead
	13	23.9	23.1	23.2	23.2	23.5	23.8	23.3	21.5	20.9	21.8	23.2	23.6	24	24	23.8	23.9	24	24	24.2	23.8	24.8
	14	22.2	21.8	22.3	21.2	19.2	18.2	16.6	15.6	dead
	1	100	95.7547	96.2264	92.9245	81.1321	76.4151	72.1698
	2	100	95.5882	98.5294	100	85.2941	80.3922	75	72.549
	3	100	99.0291	101.456	100	87.3786	82.5243	76.699	73.301
	4	100	98.0861	97.1292	93.7799	87.0813	81.3397	75.5981	71.7703
	5	100	95.7895	98.4211	96.8421	82.6316	77.3684	73.1579
	6	100	98.5	95.5	100	87.5	84	78.5
	7	100	97.8166	100.873	97.8166	88.2096	83.4061	78.1659
	8	100	94.9541	97.7064	97.7064	88.0734	82.1101	77.0642
	9	100	98.6667	98.6667	96	85.7778	81.3333	75.5556
	10	100	99.5652	100	95.2174	93.0435	90.8696	88.2609	79.5652	83.913	74.3478	77.3913	82.6087	90.8696	97.3913	96.9565	96.9565	99.1304	100.435	98.6957	98.2609	101.304
	11	100	97.4026	99.5671	97.8355	86.1472	81.8182	76.1905
	12	100	99.5455	102.727	100	89.0909	83.6364	78.1818	73.1818
	13	100	96.6527	97.0711	97.0711	98.3264	99.5816	97.4895	89.9582	87.4477	91.2134	97.0711	98.7448	100.418	100.418	99.5816	100	100.418	100.418	101.255	99.5816	103.766
	14	100	98.1982	100.45	95.4955	86.4865	81.982	74.7748	70.2703
						unvaccinated + PR8
		IAV 80pfu
	n/day	0	1	2	3	4	5	6	7	8	9	10	11	12	13	14	16	17	18	19	20	21
	1	21.3	20.9	21.2	21.1	20.2	20.1	19.1	17.8	16.7	15.8	14.9	15	14.8	15.1	15.2	15	14.7	15.3	14.9	15	15.8
	2	19.4	19.8	19.6	18.6	19.2	18.8	17.7	15.8	15.2	14.3	14	13.9	14.4	15.4	16.9	18.4	19.3	19.5	19.3	19.8	19.6
	3	21.5	21.2	21.5	21	20.6	18.8	18	16.6	16	14.8	14.6	14.2	14.3	14	14.3	14.6	15	16	16.4	17.2	18
	4	21.7	20.9	20.2	20.8	20.7	19.1	18.1	17	16.4	15.7	16.2	17.5	19.4	20.2	20.6	20.4	20.4	20.7	20.7	21	20.7
	5	21.1	20.7	20.9	20.8	20.6	20	19.2	17.5	16.6	15.6	15.4	15.5	16.1	17.1	18.7	20.1	21.2	21	20.7	21.2	21.5
	6	22.5	21.8	22.2	22.4	22.3	21.7	20.3	19	17.6	16.9	17	17.8	20	20.7	22.2	21.8	21.8	22.1	22.1	21.9	21.8
	1	100	98.1221	99.5305	99.061	94.8357	94.3662	89.6714	83.5681	78.4038	74.1784	69.9531	70.4225	69.4836	70.892	71.3615	70.4225	69.0141	71.831	69.9531	70.4225	74.1784
	2	100	102.062	101.031	95.8763	98.9691	96.9072	91.2371	81.4433	78.3505	73.7113	72.1649	71.6495	74.2268	79.3814	87.1134	94.8454	99.4845	100.515	99.4845	102.062	101.031
	3	100	98.6047	100	97.6744	95.814	87.4419	83.7209	77.2093	74.4186	68.8372	67.907	66.0465	66.5116	65.1163	66.5116	67.907	69.7674	74.4186	76.2791	80	83.7209
	4	100	96.3134	93.0876	95.8525	95.3917	88.0184	83.4101	78.341	75.576	72.3502	74.6544	80.6452	89.4009	93.0876	94.9309	94.0092	94.0092	95.3917	95.3917	96.7742	95.3917
	5	100	98.1043	99.0521	98.5782	97.6303	94.7867	90.9953	82.9384	78.673	73.9336	72.9858	73.4597	76.3033	81.0427	88.6256	95.2607	100.474	99.5261	98.1043	100.474	101.896
	6	100	96.8889	98.6667	99.5556	99.1111	96.4444	90.2222	84.4444	78.2222	75.1111	75.5556	79.1111	88.8889	92	98.6667	96.8889	96.8889	98.2222	98.2222	97.3333	96.8889

## Sheet: supplement. fig. 6
supplementary fig. 6a
ELISA
	dilution 1:	Sample #50		Sample #51		Sample #52		Sample #6		Sample #7		Sample #8
	400	1.3831	1.3279	1.2024	1.1824	1.0096	1.0038	1.2114	1.2531	0.8893	0.8606	0.9744	1.0257
	800	1.1216	1.0379	0.964	0.9615	0.7068	0.8425	0.9649	0.9766	0.7434	0.7363	0.7627	0.7668
	1600	0.9038	0.8317	0.8461	0.8007	0.6827	0.6889	0.7227	0.7326	0.6034	0.5967	0.5785	0.5915
	3200	0.7291	0.6625	0.7091	0.7025	0.5537	0.566	0.5307	0.5404	0.4804	0.4714	0.4458	0.4471
	6400	0.5394	0.4871	0.5564	0.5573	0.4256	0.4276	0.3719	0.3729	0.3568	0.356	0.3235	0.3277
	12800	0.3752	0.3385	0.4055	0.4015	0.3066	0.311	0.2637	0.2551	0.2553	0.2581	0.2339	0.2363
	25600	0.2521	0.2371	0.2826	0.284	0.2129	0.2166	0.1803	0.1839	0.1863	0.1866	0.1714	0.1749
	51200	0.1888	0.1743	0.2113	0.2177	0.1651	0.1644	0.1479	0.1502	0.1551	0.1523	0.1407	0.095
	dilution 1:	Sample #3		Sample #4		Sample #33		Sample #34		Sample #35		Sample #36
	400	1.3114	1.2566	0.9377	0.9222	1.044	1.068	1.0263	1.0561	0.947	0.9859	0.9838	1.0078
	800	1.0902	0.982	0.7244	0.7251	0.8273	0.8031	0.8688	0.8977	0.739	0.7365	0.7642	0.7941
	1600	0.8559	0.7591	0.5533	0.5384	0.6007	0.6173	0.689	0.6949	0.5191	0.5296	0.5985	0.6149
	3200	0.6662	0.626	0.4142	0.4153	0.4677	0.4644	0.5793	0.544	0.3792	0.3893	0.4599	0.4921
	6400	0.4957	0.4563	0.3098	0.3298	0.3315	0.3331	0.4204	0.4071	0.2785	0.2811	0.3342	0.3648
	12800	0.3476	0.3361	0.2256	0.2015	0.2431	0.2397	0.3086	0.3056	0.1964	0.1952	0.2422	0.2595
	25600	0.2379	0.2231	0.1663	0.1627	0.1783	0.18	0.2398	0.2159	0.163	0.1431	0.1788	0.1851
	51200	0.1783	0.1759	0.1378	0.1374	0.1434	0.1526	0.1626	0.175	0.1245	0.1224	0.1435	0.0924
	dilution 1:	Sample #38		Sample #39		Sample #40		Sample #32		Sample #2		naïve Samples #2,#3
	400	1.1455	1.0911	1.1202	1.0915	1.1782	1.138	1.2092	1.2065	1.1627	1.1659	0.0982	0.1042
	800	0.9331	0.8472	0.8822	0.8854	0.9046	0.8896	0.9695	0.9638	0.9173	0.8811	0.0942	0.1074
	1600	0.7304	0.6637	0.7045	0.7019	0.7096	0.7055	0.7985	0.7845	0.6604	0.6742	0.0855	0.0868		2*BG
	3200	0.5468	0.5124	0.5566	0.556	0.574	0.5728	0.6616	0.6369	0.5072	0.5097	0.0963	0.0956		0.192913
	6400	0.3711	0.3584	0.4033	0.4041	0.4054	0.4083	0.4947	0.4824	0.3728	0.3589	0.1021	0.1064
	12800	0.2672	0.2556	0.2866	0.2953	0.2907	0.2924	0.3439	0.3498	0.2544	0.2586	0.097	0.096
	25600	0.1861	0.1826	0.2093	0.223	0.2121	0.2012	0.2405	0.2421	0.185	0.1909	0.0953	0.0931
	51200	0.1457	0.1404	0.1586	0.1785	0.1591	0.1588	0.1857	0.1794	0.1444	0.1469	0.093	0.0922
			supplementary fig. 6b
			Elispot
			Mice vaccinated with 106 pfu PR8 i.m.
			Route		i.m.			naïve
			mouse #:		1	2	3
			spots (#)		75	265	200	1
					75.001	237	181	1
				per 106 cells	187.5	662.5	500	2.5
					187.502	592.5	452.5	2.5
				AVG:	187.501	627.5	476.25	2.5
				sd:	0.00176777	49.4975	33.5876	0
				T test	#DIV/0!	#DIV/0!	#DIV/0!
